# Supplementary material for: Group A Streptococcal asparagine metabolism regulates bacterial virulence
Source: EMBO Rep. 2025 Apr 14;26(10):2767–91. doi: 10.1038/s44319-025-00447-z (PMC12117059; doi:10.1038/s44319-025-00447-z)
Supplement: Supplementary file 2 — Source data Fig. 1 [file 44319_2025_447_MOESM2_ESM.zip]

Archive with 2 entries (2 files):
- Fig.1 B (RNAseq file GEO).xlsx
- Fig.1.xlsx
