# Supplementary material for: Group A Streptococcal asparagine metabolism regulates bacterial virulence
Source: EMBO Rep. 2025 Apr 14;26(10):2767–91. doi: 10.1038/s44319-025-00447-z (PMC12117059; doi:10.1038/s44319-025-00447-z)
Supplement: Supplementary file 2 — Source data Fig. 1 [file 44319_2025_447_MOESM2_ESM.zip › Fig.1 B (RNAseq file GEO).xlsx]

## Sheet: Sheet1
Gene ID	Gene name	S119 without asparagine replicate-1	S119 without asparagine replicate-2	S119 without asparagine replicate-3	S119 without asparagine replicate-4	S119 with asparagine replicate-1	S119 with asparagine replicate-2	S119 with asparagine replicate-3	S119 with asparagine replicate-4	log2FoldChange	lfcSE	stat	pvalue	padj
SP119_0001	chromosomal replication initiator protein DnaA	1359.56	1416.46	1303.03	1409.02	1210.88	1022.24	1074.17	1133.47	-0.30588	0.0989436	-3.09146	0.00199175	0.00420019
SP119_0002	DNA polymerase III subunit beta	1959.78	2060.53	1824.69	1919.71	1575.37	1324.56	1368.95	1431.05	-0.445994	0.0927802	-4.80699	1.53219e-06	4.77317e-06
SP119_0003	DUF951 domain-containing protein	66.4674	91.5427	67.3592	75.4282	61.3881	57.6451	54.5902	58.4102	-0.375631	0.209292	-1.79477	0.0726899	0.111244
SP119_0004	redox-regulated ATPase YchF	978.884	1065.82	933.299	954.6	1178.65	1022.88	1059.89	1123.21	0.157043	0.114645	1.36982	0.170742	0.235604
SP119_0005	peptidyl-tRNA hydrolase	182.282	164.286	186.36	163.222	162.678	161.406	164.61	227.326	0.0409127	0.159431	0.256618	0.797474	0.839014
SP119_0006	transcription-repair coupling factor	1281.01	1319.2	1274.59	1294.03	1170.98	932.569	1164.87	1313.44	-0.174203	0.177549	-0.981152	0.326518	0.410773
SP119_0007	hypothetical protein	138.977	162.652	121.247	129.217	131.217	115.29	132.696	139.711	-0.0890919	0.182502	-0.488169	0.62543	0.697114
SP119_0008	septum formation initiation protein	121.857	155.296	126.486	137.255	151.168	121.055	168.81	174.441	0.183645	0.22573	0.813564	0.415895	0.501256
SP119_0009	hypothetical protein	76.5383	85.004	80.831	72.3369	90.5474	62.7691	95.7428	97.0871	0.133582	0.203731	0.655675	0.512033	0.594139
SP119_0010	serine hydrolase	715.028	711.091	663.862	662.779	771.955	596.947	735.708	813.006	0.0837775	0.177706	0.471438	0.637328	0.707926
SP119_0011	tRNA(Ile)-lysidine synthase	630.434	685.753	633.925	613.936	1637.53	1515.42	1706.57	1713.63	1.35818	0.136089	9.98007	1.86327e-23	1.68704e-22
SP119_0012	hypoxanthine phosphoribosyltransferase	1716.07	1843.11	1621.11	1674.88	4320.95	4507.84	4644.37	4702.81	1.40687	0.120967	11.6302	2.89278e-31	3.54462e-30
SP119_0013	cell division protein FtsH	10945	11371.7	10384.5	11709.3	18721.1	18812.8	19109.1	20003.9	0.787289	0.10204	7.71551	1.20498e-14	6.98661e-14
SP119_0014	amino acid permease	1754.34	1640.41	1791.01	1504.24	1342.86	1415.51	1334.52	1189.51	-0.339798	0.0918838	-3.69813	0.000217193	0.000521831
SP119_0015	CHAP domain-containing protein SibA	9085.9	9442.8	9853.9	10116	5662.28	6132.79	4871.96	4307.35	-0.876115	0.144788	-6.05102	1.43933e-09	6.01247e-09
SP119_0016	ribose-phosphate pyrophosphokinase 1	1732.18	1628.15	1773.04	1688.48	2444.01	2771.45	2352.42	2263	0.527576	0.0942329	5.59863	2.16047e-08	8.18753e-08
SP119_0017	DNA repair protein RecO	194.367	272.993	218.543	262.144	347.61	256.2	310.744	318.099	0.373244	0.137719	2.71018	0.00672461	0.0128081
SP119_0018	phosphate acetyltransferase PlsX	1258.85	1347.8	1198.25	1235.91	1401.18	1180.44	1370.63	1390	0.0835018	0.0989983	0.843468	0.398967	0.484667
SP119_0019	acyl carrier protein	249.756	271.359	248.481	229.994	300.034	270.932	260.353	283.368	0.158632	0.135633	1.16957	0.242174	0.318851
SP119_0020	phosphoribosylaminoimidazolesuccinocarboxamide synthase	149.048	164.286	166.901	189.189	1338.26	1851.05	1455.46	1448.41	3.18262	0.155348	20.4871	2.80705e-93	2.06374e-91
SP119_0021	phosphoribosylformylglycinamidine synthase	1457.25	1310.21	1672	1418.92	6365.18	9166.2	7063.97	7369.94	2.35474	0.154765	15.215	2.81387e-52	7.38843e-51
SP119_0022	amidophosphoribosyltransferase	1196.41	1011.87	1131.63	1043.01	4527.37	5820.87	4250.48	4700.44	2.13911	0.142762	14.9838	9.36637e-51	2.35827e-49
SP119_0023	phosphoribosylformylglycinamidine cyclo-ligase	694.887	648.973	803.071	605.899	2888.31	3552.22	2563.22	2877.09	2.11017	0.153152	13.7783	3.44463e-43	6.88178e-42
SP119_0024	phosphoribosylglycinamide formyltransferase	276.948	211.693	263.449	217.629	1059.71	1211.19	912.076	998.498	2.11133	0.155624	13.5669	6.29676e-42	1.20557e-40
SP119_0025	bifunctional phosphoribosylaminoimidazolecarboxamide formyltransferase/inosine monophosphate cyclohydrolase purH	700.929	504.302	818.04	556.438	2343.49	3112.19	2165.13	2401.13	1.95849	0.185421	10.5624	4.45179e-26	4.47125e-25
SP119_0026	amidase	4.02833	2.45204	1.49687	4.94611	9.20821	9.60751	3.3594	7.89326	1.22012	0.602962	2.02355	0.0430169	0.0695383
SP119_0027	phosphoribosylamine--glycine ligase	396.79	380.066	416.879	388.888	1465.64	1932.39	1309.32	1333.96	1.93315	0.144139	13.4117	5.1654e-41	9.40001e-40
SP119_0028	5-(carboxyamino)imidazole ribonucleotide mutase	208.466	205.154	268.688	233.086	784.233	1099.74	718.911	725.391	1.86126	0.150254	12.3874	3.05653e-35	4.45865e-34
SP119_0029	5-(carboxyamino)imidazole ribonucleotide synthase	588.136	504.302	604.736	576.84	1891.52	2514.61	1731.77	1850.97	1.81317	0.136797	13.2545	4.24831e-40	7.43656e-39
SP119_0030	abortive infection protein	1887.27	1831.67	1874.08	1651.38	6145.72	7301.71	5525.37	5726.56	1.76998	0.12226	14.4772	1.68891e-47	3.88028e-46
SP119_0031	adenylosuccinate lyase	2209.54	2036.83	2361.31	2141.05	4970.9	5977.79	4469.68	5313.75	1.24486	0.125349	9.93115	3.04709e-23	2.69257e-22
SP119_0032	XRE family transcriptional regulator Rgg3	522.676	491.225	493.967	439.586	853.294	819.841	870.924	849.315	0.801855	0.173585	4.61938	3.84891e-06	1.14102e-05
SP119_0033	Holliday junction ATP-dependent DNA helicase RuvB	4381.82	3737.72	4240.64	3697.84	3668.71	4347.08	3571.88	3446.2	-0.0947863	0.134339	-0.705575	0.480453	0.562466
SP119_0034	low molecular weight phosphotyrosine protein phosphatase	1052.4	1143.47	1047.81	1080.11	944.609	1062.59	949.029	965.346	-0.140255	0.0835355	-1.67899	0.0931541	0.138413
SP119_0035	membrane protein	1978.92	1903.6	1754.33	1846.14	1621.41	1771.62	1541.12	1554.18	-0.20477	0.0859122	-2.38348	0.0171498	0.0299064
SP119_0036	acyltransferase	5589.31	5800.7	5414.18	5625.59	4758.34	5160.51	4820.73	4559.15	-0.216783	0.0828268	-2.6173	0.00886275	0.0163958
SP119_0037	bifunctional acetaldehyde-CoA/alcohol dehydrogenase	63.4462	49.8581	56.1327	50.6977	278.548	258.762	280.51	281	2.32342	0.252208	9.21233	3.19107e-20	2.5281e-19
SP119_0038	alcohol dehydrogenase AdhP	57.4037	67.0224	65.8623	56.262	108.964	101.199	96.5826	127.082	0.815099	0.154966	5.25986	1.44166e-07	5.11539e-07
SP119_0039	MATE family efflux transporter	179.261	231.309	231.267	222.575	258.597	228.659	233.478	172.862	0.0459362	0.18144	0.253176	0.800132	0.840367
SP119_0040	30S ribosomal protein S10	3868.2	3884.84	3850.7	4063.85	9944.1	9344.26	8344.74	8317.92	1.19822	0.101152	11.8457	2.26553e-32	2.95322e-31
SP119_0041	50S ribosomal protein L3	5497.66	5530.16	5449.36	5529.75	13479.3	12198.3	11464.8	11216.3	1.13583	0.102005	11.1351	8.46406e-29	9.37165e-28
SP119_0042	50S ribosomal protein L4	3769.51	3593.87	3802.8	3704.64	7927.5	7399.06	6850.65	6823.73	0.963686	0.0915344	10.5281	6.40992e-26	6.33411e-25
SP119_0043	50S ribosomal protein L23	2497.56	2126.73	2366.55	2286.96	5061.45	4397.04	4131.22	4128.97	0.93363	0.118233	7.8965	2.86838e-15	1.71729e-14
SP119_0044	50S ribosomal protein L2	7704.18	6553.48	7833.87	7200.3	14509.1	13285.3	11874.6	11761.8	0.812197	0.108355	7.49573	6.5932e-14	3.65009e-13
SP119_0045	30S ribosomal protein S19	4174.36	3669.88	4281.8	3690.42	7850.77	7133.26	6369.42	6283.83	0.80534	0.12494	6.44579	1.14998e-10	5.21893e-10
SP119_0046	50S ribosomal protein L22	4913.55	4024.61	4601.38	4062	8463.12	7495.14	6890.12	6521.41	0.738848	0.125279	5.89764	3.68743e-09	1.47017e-08
SP119_0047	30S ribosomal protein S3	8585.38	7251.49	8466.3	7505.73	15512.8	13384.5	12007.3	11648.1	0.724434	0.11669	6.2082	5.35958e-10	2.31242e-09
SP119_0048	50S ribosomal protein L16	6227.8	5027.49	6099.75	5278.12	10673.9	9187.34	8203.65	7980.09	0.671497	0.128089	5.24244	1.58464e-07	5.59036e-07
SP119_0049	50S ribosomal protein L29	2258.89	1850.47	2062.69	1792.35	3743.91	3334.45	2921.84	2739.75	0.67825	0.136367	4.9737	6.5686e-07	2.14062e-06
SP119_0050	30S ribosomal protein S17	6480.57	5269.43	5994.22	5411.05	11316.1	9697.82	8590.82	8079.54	0.7028	0.123157	5.70653	1.15303e-08	4.48048e-08
SP119_0051	50S ribosomal protein L14	5796.77	4712	5480.04	4928.8	9292.62	8087.6	7093.37	6856.88	0.583037	0.120027	4.85754	1.18856e-06	3.76002e-06
SP119_0052	50S ribosomal protein L24	5149.21	4377.7	4761.55	4219.03	8164.62	7335.01	6404.69	6031.24	0.594245	0.123029	4.83011	1.36456e-06	4.27998e-06
SP119_0053	50S ribosomal protein L5	8180.53	7042.25	7937.16	7048.83	13193.1	11870.4	10603.9	9746.6	0.588291	0.119057	4.94127	7.76138e-07	2.5027e-06
SP119_0054	30S ribosomal protein S14 type Z	1867.13	1577.48	1832.92	1673.64	3064.03	2712.52	2344.02	2270.89	0.58061	0.105715	5.49221	3.96938e-08	1.47687e-07
SP119_0055	30S ribosomal protein S8	9650.87	8151.39	9155.61	8364.5	15899.5	14162.1	12030.8	11232.1	0.594335	0.117574	5.05499	4.30405e-07	1.42795e-06
SP119_0056	50S ribosomal protein L6	10867.4	9436.26	10628.5	9963.33	17363.6	15970.2	13417.4	12364.8	0.531682	0.118462	4.48819	7.18306e-06	2.07913e-05
SP119_0057	50S ribosomal protein L18	7061.66	6239.62	6804.03	6523.3	11600	10059.1	8427.05	8029.03	0.51749	0.122855	4.21222	2.52874e-05	6.77525e-05
SP119_0058	30S ribosomal protein S5	8243.98	6866.52	7998.53	7437.72	12992	11506.6	9719.57	8823.09	0.494799	0.125513	3.94222	8.07323e-05	0.00020467
SP119_0059	50S ribosomal protein L30	3555	3081.39	3488.46	3111.72	5564.06	5003.59	4185.81	3841.65	0.490673	0.122449	4.00716	6.14532e-05	0.000158195
SP119_0060	50S ribosomal protein L15	8827.08	7413.33	8500.73	7667.09	14509.1	13476.8	10766.9	9498.75	0.574325	0.132968	4.31925	1.56558e-05	4.33363e-05
SP119_0061	preprotein translocase subunit SecY	24728.9	21980.9	24172.2	22463.4	39535.5	37934.9	29693.7	26395.9	0.516873	0.129109	4.00337	6.24457e-05	0.000160301
SP119_0062	adenylate kinase	663.667	513.293	610.723	491.52	2349.63	2021.42	1939.21	1675.74	1.81065	0.144644	12.518	5.95155e-36	8.89345e-35
SP119_0063	translation initiation factor IF-1	2818.82	2416.89	2775.95	2322.2	6494.09	6171.86	5833.59	5886.8	1.23931	0.0894953	13.8478	1.31145e-43	2.64884e-42
SP119_0064	50S ribosomal protein L36	1516.67	1257.9	1377.12	1224.78	3250.5	2946.3	2783.26	2767.38	1.12863	0.107988	10.4514	1.44369e-25	1.41898e-24
SP119_0065	30S ribosomal protein S13	2429.08	1927.3	2426.43	1858.5	5105.19	4612.25	4635.97	4740.69	1.14444	0.10646	10.75	5.92928e-27	6.19206e-26
SP119_0066	30S ribosomal protein S11	786.531	646.52	772.385	553.965	1672.83	1400.77	1343.76	1481.57	1.09791	0.130357	8.42229	3.69193e-17	2.48563e-16
SP119_0067	DNA-directed RNA polymerase subunit alpha	7047.56	5450.88	6879.62	5453.71	14084.7	13276.9	12586.8	12087	1.06755	0.107002	9.97689	1.92408e-23	1.73356e-22
SP119_0068	50S ribosomal protein L17	4319.38	3868.5	4589.41	3890.74	8717.88	9145.71	8897.36	8576.03	1.08426	0.0922034	11.7594	6.31732e-32	8.11975e-31
SP119_0069	hypothetical protein	15.1062	21.251	20.9562	11.1288	26.8573	31.3845	31.9143	27.6264	0.793273	0.29542	2.68524	0.00724781	0.0137193
SP119_0070	4-diphosphocytidyl-2C-methyl-D-erythritol kinase	101.715	143.853	101.039	136.018	158.074	135.146	160.411	155.497	0.332446	0.230011	1.44535	0.14836	0.208157
SP119_0073	transcriptional regulator AdcR	303.132	353.911	401.91	359.211	641.506	842.899	676.079	507.537	0.91141	0.240634	3.78753	0.000152152	0.000374371
SP119_0074	metal ABC transporter ATP-binding protein	799.623	796.912	808.31	855.678	2035.02	2003.49	1469.74	1138.21	1.02753	0.257651	3.98808	6.66105e-05	0.000170545
SP119_0075	zinc ABC transporter permease AdcB	847.963	874.56	856.21	954.6	2515.38	2602.35	1724.21	1517.87	1.24244	0.327499	3.79372	0.000148405	0.000366131
SP119_0076	HIT family protein	272.919	274.628	309.852	294.912	108.964	68.5336	73.0669	74.1967	-1.82895	0.203018	-9.00883	2.08266e-19	1.58179e-18
SP119_0077	tyrosine--tRNA ligase	2404.91	2398.09	2359.82	2481.09	831.041	601.43	702.114	701.711	-1.76595	0.176167	-10.0243	1.19232e-23	1.11243e-22
SP119_0078	penicillin-binding protein	5018.29	5246.54	4913.48	5262.05	6624.54	6417.18	5693.34	5270.33	0.232013	0.0784028	2.95925	0.00308394	0.00628412
SP119_0079	DNA-directed RNA polymerase subunit beta	19733.8	15281.9	21955.4	17934	10477.4	12495.5	10488.9	8845.98	-0.824093	0.153965	-5.35247	8.67633e-08	3.10859e-07
SP119_0080	DNA-directed RNA polymerase subunit beta'	15922	12555.2	19042.4	15214.2	8794.61	12140.7	10252	9337.73	-0.630392	0.14605	-4.31627	1.58684e-05	4.37274e-05
SP119_0081	dipicolinate synthase	924.502	1560.31	919.827	1420.15	1218.55	928.726	1095.16	1124.79	-0.144392	0.202852	-0.711808	0.476584	0.559719
SP119_0082	competence protein CglA	49.347	61.3009	41.9124	63.6812	71.3637	33.9465	68.0278	70.25	0.162536	0.272395	0.596691	0.550714	0.627534
SP119_0083	competence protein CglB, type II secretion system F family protein	25.1771	62.9356	42.6608	65.536	48.3431	35.2275	47.8714	44.2023	-0.179189	0.272943	-0.656506	0.511499	0.593894
SP119_0084	competence protein ComG	14.0992	14.7122	8.23279	12.3653	13.045	6.40501	15.9571	11.0506	-0.0968813	0.409512	-0.236577	0.812985	0.849538
SP119_0085	competence protein	18.1275	12.2602	19.4593	16.6931	19.9511	9.60751	14.2774	18.9438	-0.091483	0.386775	-0.236528	0.813023	0.849538
SP119_0086	competence protein ComG	7.04958	10.6255	4.49061	5.56438	2.30205	3.2025	4.19925	4.73596	-0.937426	0.593174	-1.58036	0.114026	0.165806
SP119_0087	competence protein ComGF	23.1629	25.3377	11.975	21.021	16.1144	7.04551	15.1173	22.8905	-0.421996	0.366722	-1.15072	0.249846	0.327778
SP119_0088	competence protein ComG	15.1062	14.7122	9.72966	9.89223	12.2776	5.76451	12.5977	10.2612	-0.272014	0.450737	-0.603486	0.546186	0.623921
SP119_0089	SAM-dependent methyltransferase	2782.57	3417.32	2573.87	3347.9	3136.16	2640.78	2931.91	2865.25	-0.066897	0.149855	-0.446413	0.655299	0.72079
SP119_0090	acetate kinase	3162.24	3918.36	3174.86	4073.74	3783.04	3089.13	3817.95	4020.83	0.0376398	0.153715	0.244867	0.806559	0.845668
SP119_0091	hypothetical protein	17.1204	14.7122	8.98123	9.27396	19.1838	17.934	34.4338	34.7304	1.10222	0.396072	2.78289	0.00538767	0.0104789
SP119_0092	pyrroline-5-carboxylate reductase	458.222	399.682	521.66	438.349	406.696	422.09	386.331	384.402	-0.184174	0.134279	-1.37158	0.170195	0.235202
SP119_0093	glutamyl aminopeptidase	286.011	249.29	399.665	333.244	265.503	358.68	319.983	254.163	-0.0826065	0.173485	-0.476159	0.633961	0.705395
SP119_0094	hypothetical protein	48.34	35.9632	56.8811	51.3159	153.47	156.282	136.056	110.506	1.52839	0.201841	7.57223	3.66874e-14	2.05584e-13
SP119_0095	DUF4651 domain-containing protein	171.204	178.999	165.404	182.388	286.989	224.816	261.193	266.792	0.572666	0.141353	4.05132	5.09306e-05	0.000132969
SP119_0096	thiol reductase thioredoxin	297.089	303.235	238.751	273.891	455.807	390.065	383.811	407.292	0.558316	0.137229	4.06849	4.73192e-05	0.000124069
SP119_0097	tRNA-binding protein	772.432	705.369	696.045	720.278	905.474	810.874	833.13	902.2	0.254554	0.120407	2.11411	0.0345057	0.0572396
SP119_0098	Single-stranded DNA-binding protein 1	12.085	14.7122	14.9687	14.8383	16.8817	21.1365	34.4338	43.4129	1.02178	0.392876	2.60076	0.00930185	0.0171139
SP119_0099	deoxyadenosine kinase	439.088	415.212	396.671	447.005	616.183	674.447	702.954	653.562	0.640406	0.0821846	7.79228	6.58081e-15	3.85208e-14
SP119_0100	tRNA dihydrouridine synthase DusB	486.421	539.448	533.635	568.803	685.245	771.803	764.263	773.54	0.490375	0.0900117	5.4479	5.09674e-08	1.86982e-07
SP119_0101	redox-regulated molecular chaperone Hsp33	475.343	505.12	511.93	497.084	719.775	776.927	808.775	737.231	0.612332	0.111669	5.48345	4.17114e-08	1.54568e-07
SP119_0102	hypothetical protein	5877.33	7352.84	5985.99	7122.4	6606.13	6764.33	6437.44	5773.13	-0.0421755	0.128164	-0.329074	0.7421	0.793934
SP119_0103	pilus ancillary protein 1	990.969	1249.72	875.67	1186.45	3996.36	2424.94	3883.46	4993.28	1.82966	0.198954	9.19643	3.70046e-20	2.9066e-19
SP119_0104	signal peptidase I	216.523	254.195	172.14	224.43	705.196	392.627	703.794	1009.55	1.69613	0.231886	7.3145	2.58345e-13	1.37634e-12
SP119_0105	pilin	340.394	434.828	334.551	409.291	1451.83	815.998	1588.15	1993.05	1.94407	0.216535	8.97807	2.75555e-19	2.05048e-18
SP119_0106	SrtB family sortase	345.429	444.636	373.469	367.249	1494.8	910.151	1608.31	1976.47	1.96755	0.189158	10.4016	2.4371e-25	2.38265e-24
SP119_0107	hypothetical protein	286.011	282.802	313.594	285.638	1093.48	709.034	1217.78	1545.5	1.96595	0.179249	10.9677	5.46376e-28	5.77149e-27
SP119_0108	transposase	138.977	136.497	154.178	119.325	91.3148	74.2981	81.4654	52.8849	-0.870578	0.200223	-4.34804	1.37361e-05	3.84275e-05
SP119_0109	hypothetical protein	10.0708	8.9908	9.72966	11.747	5.37146	3.2025	5.87894	2.36798	-1.28819	0.525644	-2.45069	0.0142583	0.0252717
SP119_0110	IS66 family insertion sequence hypothetical protein	19.1346	17.1643	23.9499	11.747	27.6246	35.2275	40.3128	47.3596	1.06593	0.727674	1.46485	0.142963	0.201507
SP119_0111	hypothetical protein	5.03541	2.45204	2.99374	3.09132	12.2776	3.2025	11.7579	14.9972	1.64979	0.674907	2.44447	0.0145065	0.0256621
SP119_0112	class C sortase	4.02833	3.26938	10.4781	5.56438	17.6491	24.9795	24.3556	25.2584	1.95853	0.432416	4.52927	5.91881e-06	1.72132e-05
SP119_0113	hypothetical protein	93.6587	114.428	86.8185	93.9761	164.98	114.009	154.532	161.812	0.61428	0.813715	0.754908	0.450304	0.535009
SP119_0114	short-chain fatty acid transporter	0	0.817346	0	1.23653	1.5347	0	1.6797	2.36798	1.34549	1.71476	0.78465	0.432659	0.517726
SP119_0115	LysR family transcriptional regulator, partial	2.01416	6.53877	5.23905	6.18264	16.8817	6.40501	4.19925	3.15731	0.593278	0.622339	0.953303	0.340436	0.425661
SP119_0116	LysR family transcriptional regulator	4.02833	6.53877	8.98123	7.41917	12.2776	6.40501	2.51955	6.31461	0.0151394	0.539639	0.0280547	0.977619	0.983505
SP119_0117	acetyl-CoA C-acetyltransferase	6.04249	4.90407	4.49061	4.32785	6.90616	5.76451	5.87894	0.789326	-0.013599	0.65414	-0.0207891	0.983414	0.987713
SP119_0118	CoA transferase subunit A, branched-chain amino acid dehydrogenase	2.01416	0.817346	2.99374	0	3.83676	1.9215	0.839849	3.94663	0.908095	0.974906	0.93147	0.351611	0.436958
SP119_0119	succinyl-CoA--3-ketoacid-CoA transferase	8.05666	1.63469	2.99374	0.618264	2.30205	1.9215	3.3594	0.789326	-0.622024	1.01365	-0.613645	0.53945	0.617762
SP119_0120	DNA-binding protein	55.3895	77.6478	60.6233	74.81	90.5474	62.7691	73.0669	57.6208	0.0728382	0.200223	0.363786	0.716018	0.773686
SP119_0121	reactive intermediate/imine deaminase, RidA family protein	6.04249	4.90407	3.74218	4.32785	44.5064	43.554	32.7541	19.7332	2.91452	0.424867	6.85985	6.89338e-12	3.36075e-11
SP119_0122	PTS sugar transporter subunit IIC	34.2408	31.0591	44.1577	32.1497	225.601	230.58	198.204	127.082	2.46505	0.232637	10.5961	3.10554e-26	3.1711e-25
SP119_0123	hypothetical protein	0	0	0.748435	1.23653	8.44086	7.04551	3.3594	4.73596	3.39564	1.06877	3.17713	0.0014874	0.00320121
SP119_0124	ATP synthase subunit I	3.02125	3.26938	3.74218	2.47306	19.1838	36.5085	27.715	22.1011	3.09159	0.498339	6.2038	5.5117e-10	2.37248e-09
SP119_0125	V-type ATP synthase subunit K	0	1.63469	1.49687	0.618264	3.83676	3.843	5.03909	3.15731	2.04312	0.976223	2.09288	0.0363595	0.0600834
SP119_0126	V-type ATP synthase subunit E	5.03541	0.817346	0	4.94611	10.7429	6.40501	10.918	13.4185	1.94361	0.755208	2.57361	0.0100643	0.0183695
SP119_0127	V-type ATP synthase subunit C	4.02833	2.45204	2.99374	1.85479	12.2776	17.2935	5.87894	7.89326	1.99295	0.597987	3.33277	0.000859865	0.001918
SP119_0128	V-type ATP synthase subunit F	2.01416	1.63469	2.99374	1.85479	3.0694	4.4835	4.19925	7.10394	1.14568	0.716075	1.59994	0.109611	0.16002
SP119_0129	V-type ATP synthase subunit A	18.1275	11.4428	14.2203	11.747	39.1349	41.6325	41.9925	28.4157	1.46525	0.313078	4.68015	2.86664e-06	8.6093e-06
SP119_0130	V-type ATP synthase beta chain	19.1346	24.5204	24.6984	25.3488	28.392	34.587	28.5549	19.7332	0.24428	0.27356	0.892968	0.371874	0.457362
SP119_0131	V-type ATP synthase subunit D	24.17	25.3377	20.9562	16.0749	36.0655	30.744	17.6368	30.7837	0.431531	0.308593	1.39838	0.161999	0.22506
SP119_0132	toxic anion resistance protein	305.146	354.728	295.632	336.954	278.548	255.56	260.353	268.371	-0.283689	0.117596	-2.41241	0.0158473	0.0278464
SP119_0133	hypothetical protein	119.843	122.602	80.831	100.159	100.523	91.5916	92.3834	98.6658	-0.138225	0.167591	-0.824776	0.409499	0.495496
SP119_0134	adenylosuccinate synthetase	2496.56	2180.68	2576.86	2316.64	3408.57	4240.11	3522.33	3432.78	0.609976	0.108916	5.60044	2.13812e-08	8.11954e-08
SP119_0135	BMP family ABC transporter substrate-binding protein	4064.58	4602.47	4051.28	4858.32	6665.98	6908.44	6722.99	6806.36	0.624414	0.0752247	8.30065	1.03547e-16	6.79712e-16
SP119_0136	transcription termination/antitermination protein NusG	654.604	752.775	683.322	745.008	1144.12	1126.64	1160.67	1229.77	0.715309	0.0876037	8.16528	3.20691e-16	2.03955e-15
SP119_0137	N-acetylglucosamine-1-phosphate uridyltransferase Nga	1498.54	1534.98	1514.09	1477.65	1111.12	711.596	1107.76	870.627	-0.664694	0.411834	-1.61398	0.106531	0.155894
SP119_0138	NAD glycohydrolase inhibitor	921.48	919.514	916.833	847.022	546.354	380.457	595.453	470.439	-0.855375	0.398703	-2.14539	0.0319216	0.0533867
SP119_0139	thiol-activated toxin streptolysin O	4993.11	5086.34	4883.54	4984.45	2694.17	1911.89	2792.5	2062.51	-1.07616	0.406555	-2.64702	0.00812048	0.0151374
SP119_0140	hypothetical protein	33.2337	25.3377	29.9374	17.3114	29.1593	14.091	23.5158	14.2079	-0.381602	0.414662	-0.920272	0.357431	0.441865
SP119_0141	hypothetical protein	24.17	27.7898	28.4405	26.5854	31.4614	37.7895	53.7503	30.7837	0.520901	0.458895	1.13512	0.256325	0.334132
SP119_0142	hypothetical protein	57.4037	40.8673	47.8999	40.8054	60.6207	65.9716	56.2699	48.9382	0.311998	0.588739	0.529943	0.596152	0.66976
SP119_0143	cystathionine beta-lyase domain protein	3.02125	3.26938	2.99374	4.32785	3.0694	5.76451	4.19925	0	-0.0523654	0.657538	-0.0796386	0.936525	0.953548
SP119_0144	PLP-dependent transferase	816.744	797.729	818.04	820.436	218.695	275.415	156.212	137.343	-2.04196	0.178251	-11.4555	2.20598e-30	2.63285e-29
SP119_0145	leucine--tRNA ligase	7022.39	6528.14	7628.8	7095.2	3400.13	3737.96	3292.21	3237.03	-1.04859	0.085867	-12.2118	2.68804e-34	3.7429e-33
SP119_0146	PTS ascorbate transporter subunit IIC	2.01416	1.63469	2.99374	3.09132	4.60411	4.4835	5.87894	2.36798	0.808883	0.793785	1.01902	0.308193	0.392284
SP119_0147	PTS ascorbate transporter subunit IIB	1.00708	0.817346	1.49687	0.618264	0.767351	2.562	0	2.36798	0.572365	1.25237	0.457024	0.647654	0.716238
SP119_0148	PTS ascorbate transporter subunit IIA	2.01416	0	0.748435	1.23653	4.60411	3.843	2.51955	1.57865	1.6921	1.05209	1.60833	0.107764	0.157448
SP119_0149	3-keto-L-gulonate-6-phosphate decarboxylase ulaD	0	3.26938	4.49061	2.47306	1.5347	5.76451	8.39849	5.52528	1.00349	0.760065	1.32026	0.186747	0.255197
SP119_0150	L-xylulose 5-phosphate 3-epimerase	8.05666	3.26938	2.24531	4.94611	3.83676	8.32651	5.03909	4.73596	0.288828	0.619193	0.466458	0.640888	0.710034
SP119_0151	L-ribulose-5-phosphate 4-epimerase	7.04958	4.08673	7.48435	3.70958	8.44086	5.12401	4.19925	3.94663	-0.0241745	0.666097	-0.0362927	0.971049	0.97743
SP119_0152	transcription antiterminator	180.268	192.076	187.857	188.571	380.606	434.259	418.245	409.66	1.1328	0.106124	10.6743	1.34304e-26	1.3868e-25
SP119_0153	L-ascorbate-6-phosphate lactonase	104.737	124.237	93.5544	121.18	191.838	183.824	156.212	146.815	0.61259	0.15158	4.04135	5.31442e-05	0.00013816
SP119_0154	glycine betaine/L-proline ABC transporter ATP-binding protein	14374.1	17461	13979.3	17895.7	20426.1	20783.6	22537.4	21245.5	0.41576	0.128272	3.24125	0.00119007	0.00259165
SP119_0155	glycine/betaine ABC transporter permease	18270.5	20357.6	18801.4	21766.6	31559.6	31271.8	32864.1	32316.6	0.692741	0.132228	5.239	1.61447e-07	5.68466e-07
SP119_0156	DNA polymerase I	2005.1	2115.29	2313.41	2190.51	2994.97	3479.84	3211.58	3139.94	0.572425	0.108507	5.27546	1.32421e-07	4.70775e-07
SP119_0157	CoA-binding protein	920.473	806.72	885.399	816.727	1263.83	1234.89	1109.44	1128.74	0.46688	0.121074	3.85615	0.000115185	0.000288041
SP119_0158	transcriptional repressor PerR	1468.33	1416.46	1388.35	1417.68	2163.16	2052.8	1841.79	1910.96	0.485997	0.120532	4.03211	5.5279e-05	0.000143304
SP119_0159	hypothetical protein	1068.51	934.226	1001.41	1031.26	1385.07	1392.45	1257.25	1320.54	0.40853	0.140395	2.90986	0.00361596	0.00725561
SP119_0160	phosphoadenosine phosphosulfate sulfurtransferase	2812.78	2808.4	2760.23	2582.49	4177.46	3801.37	3742.37	3780.08	0.499728	0.148746	3.35961	0.000780514	0.00175163
SP119_0161	nuclease	1293.09	1339.63	1245.4	1247.66	1593.02	1553.21	1483.17	1670.21	0.297611	0.157269	1.89237	0.0584422	0.0914965
SP119_0162	hypothetical protein	8.05666	14.7122	12.7234	12.9835	21.4858	17.2935	21.8361	22.1011	0.754647	0.404326	1.86643	0.0619807	0.0964611
SP119_0164	integrase	5.03541	0.817346	1.49687	1.23653	6.13881	6.40501	4.19925	4.73596	1.43009	0.710816	2.01189	0.0442311	0.0711881
SP119_0165	IS3 family transposase	9.06374	4.90407	6.73592	2.47306	9.20821	13.4505	13.4376	11.8399	1.11091	0.438474	2.53358	0.0112905	0.0203251
SP119_0166	C4-dicarboxylate ABC transporter	9.06374	2.45204	10.4781	6.18264	36.8329	33.306	42.8323	29.2051	2.34433	0.361802	6.47961	9.19599e-11	4.20453e-10
SP119_0167	nicotinate-nucleotide diphosphorylase (carboxylating)	45.3187	26.9724	56.1327	22.8758	262.434	283.742	215.841	150.761	2.60313	0.284801	9.14018	6.2351e-20	4.85598e-19
SP119_0168	IS3 family transposase	2.01416	3.26938	5.23905	1.23653	3.0694	2.562	3.3594	2.36798	-0.0503868	0.742805	-0.0678331	0.945918	0.958962
SP119_0170	DUF975 domain-containing protein	922.487	874.56	847.229	905.139	746.633	965.234	846.568	805.113	-0.0768086	0.120093	-0.639576	0.522448	0.604697
SP119_0171	Queuine tRNA-ribosyltransferase	861.055	782.2	854.713	846.404	976.071	1177.24	1149.75	1026.12	0.372539	0.139082	2.67856	0.00739388	0.0139527
SP119_0172	hypothetical protein	101.715	80.0999	99.5419	85.3204	120.474	145.394	100.782	86.8259	0.312686	0.212992	1.46806	0.142087	0.200581
SP119_0173	BioY family transporter	133.942	120.15	124.989	118.707	174.956	232.502	155.372	158.655	0.540503	0.185412	2.91515	0.00355517	0.00714924
SP119_0174	metal-dependent hydrolase	221.558	210.875	217.795	219.484	220.23	186.386	164.61	176.02	-0.217942	0.143845	-1.51512	0.129742	0.185432
SP119_0175	tRNA-specific adenosine deaminase	332.337	326.121	297.129	294.294	286.989	232.502	259.513	266.003	-0.257193	0.106864	-2.40674	0.0160957	0.0282289
SP119_0176	S-layer homology domain	154.084	155.296	156.423	147.147	198.744	180.621	171.329	146.815	0.188225	0.148624	1.26645	0.205352	0.276917
SP119_0177	exotoxin type G	287.018	296.697	290.393	244.214	433.553	577.732	644.164	637.776	1.03702	0.173974	5.96078	2.51042e-09	1.01633e-08
SP119_0180	glucose-6-phosphate isomerase	2199.47	2143.9	2141.27	2199.78	1793.3	1929.19	2019.84	2116.97	-0.144123	0.104565	-1.37831	0.168108	0.232667
SP119_0181	trans-acting positive regulator RivR	172.211	172.46	183.367	163.222	1938.33	1904.21	1666.26	1902.28	3.42274	0.208891	16.3853	2.43592e-60	1.01755e-58
SP119_0183	DUF1751 domain-containing protein	705.965	663.685	662.365	674.526	656.085	803.188	657.602	628.304	0.0214031	0.145646	0.146953	0.883169	0.909902
SP119_0184	UTP--glucose-1-phosphate uridylyltransferase 2	1005.07	937.496	1095.71	856.914	1249.25	1003.66	1054.85	1118.48	0.184702	0.12968	1.42429	0.154362	0.215591
SP119_0185	glycerol-3-phosphate dehydrogenase (NAD(P)(+))	1875.19	1683.73	1755.83	1682.91	2350.4	2186.03	2066.87	2100.4	0.315243	0.104256	3.02373	0.00249679	0.00518541
SP119_0186	MarR family transcriptional regulator	352.479	582.768	371.224	561.384	412.835	407.358	325.022	243.113	-0.428333	0.274442	-1.56074	0.118585	0.171487
SP119_0187	ABC transporter ATP-binding protein	1828.86	2510.89	1809.72	2631.33	1540.07	1510.94	1253.89	941.666	-0.742993	0.328894	-2.25906	0.0238795	0.0407904
SP119_0188	ABC transporter ATP-binding protein	2436.13	2779.79	2392	2975.71	1421.13	1187.49	969.186	821.689	-1.26639	0.325324	-3.8927	9.91331e-05	0.000249598
SP119_0189	hypothetical protein	102.722	93.9948	105.529	84.7022	88.2454	98.6371	89.8639	68.6714	-0.154502	0.150327	-1.02777	0.304057	0.387557
SP119_0190	deoxyuridine 5'-triphosphate nucleotidohydrolase	712.007	769.94	667.604	708.531	759.678	835.853	779.38	778.276	0.14263	0.0910628	1.56628	0.117282	0.170004
SP119_0191	DNA repair protein RadA	1499.55	1354.34	1454.21	1405.31	1698.15	1779.31	1667.1	1618.91	0.2441	0.0840095	2.90563	0.0036652	0.00734072
SP119_0192	carbonic anhydrase	1701.97	1901.96	1752.84	2186.18	1490.96	1804.93	1642.74	1402.63	-0.250551	0.158615	-1.57962	0.114194	0.16592
SP119_0193	TIGR00266 family protein	506.562	628.539	520.163	624.447	672.967	615.521	760.063	772.751	0.305793	0.142779	2.14172	0.0322157	0.0538294
SP119_0194	glutamate--tRNA ligase	2795.66	3104.28	2863.51	3257.02	3480.7	3183.93	3374.51	3260.71	0.145303	0.0807146	1.80021	0.0718283	0.110109
SP119_0195	sensor histidine kinase FasB	386.72	501.85	380.954	474.209	742.796	657.154	704.633	583.312	0.623111	0.151679	4.10808	3.98963e-05	0.000105056
SP119_0196	sensor histidine kinase FasC	404.847	586.854	462.533	474.827	782.698	658.435	678.598	640.144	0.515758	0.145259	3.5506	0.00038435	0.000899917
SP119_0197	DNA-binding response regulator	236.664	275.446	215.549	249.779	379.071	343.308	352.737	365.458	0.559051	0.127195	4.39522	1.1066e-05	3.11953e-05
SP119_0198	ribonuclease P protein component	962.771	1083.8	999.91	1099.89	886.291	909.511	807.095	719.076	-0.319889	0.0952647	-3.3579	0.000785377	0.00175825
SP119_0199	protein translocase component YidC	1996.04	2085.87	1933.96	2110.14	1732.68	1737.04	1582.28	1524.19	-0.305148	0.0900604	-3.38826	0.000703367	0.00159801
SP119_0200	protein jag	2415.99	2732.39	2463.1	2803.21	1750.33	1822.22	1730.93	1607.86	-0.591826	0.0873476	-6.77552	1.23958e-11	5.94871e-11
SP119_0201	50S ribosomal protein L34	2036.32	1992.69	1966.14	2086.02	2059.57	1824.79	2128.18	2427.97	0.0624054	0.11022	0.566188	0.571266	0.646146
SP119_0202	N-acetylmannosamine-6-phosphate 2-epimerase	16.1133	12.2602	12.7234	11.747	26.8573	19.215	33.594	40.2556	1.18702	0.397116	2.98909	0.00279808	0.00574622
SP119_0203	carbohydrate ABC transporter substrate-binding protein	14.0992	15.5296	14.2203	16.6931	20.7185	30.744	40.3128	48.9382	1.20923	0.378508	3.19472	0.00139967	0.00302302
SP119_0204	N-acetylneuraminate transporter permease	10.0708	9.80815	3.74218	10.5105	11.5103	8.96701	15.9571	11.8399	0.493817	0.43319	1.13996	0.254305	0.332447
SP119_0205	carbohydrate ABC transporter permease	9.06374	4.90407	5.98748	6.80091	9.20821	13.4505	12.5977	14.9972	0.922041	0.516487	1.78522	0.0742264	0.113407
SP119_0206	DUF624 domain-containing protein	4.02833	6.53877	6.73592	3.09132	12.2776	9.60751	7.55864	7.10394	0.85067	0.571652	1.48809	0.136727	0.194058
SP119_0207	N-acetylneuraminate lyase	13.0921	10.6255	8.98123	8.03743	22.2532	15.372	13.4376	15.7865	0.73436	0.426193	1.72307	0.0848761	0.127141
SP119_0208	ROK family protein	8.05666	9.80815	8.23279	8.03743	23.7879	16.653	15.9571	18.9438	1.14283	0.422771	2.7032	0.00686757	0.0130669
SP119_0209	MurR/RpiR family transcriptional regulator	365.571	348.189	349.519	314.078	201.046	243.39	175.528	184.702	-0.770279	0.139454	-5.52354	3.32234e-08	1.24621e-07
SP119_0210	TatD family deoxyribonuclease	387.727	318.765	464.03	362.921	250.924	368.928	317.463	310.205	-0.296488	0.143425	-2.06721	0.0387148	0.0637044
SP119_0211	ribonuclease M5	544.832	455.262	607.73	471.117	388.28	540.583	522.386	483.068	-0.102902	0.130188	-0.790411	0.429288	0.514362
SP119_0212	16S rRNA (adenine(1518)-N(6)/adenine(1519)-N(6))-dimethyltransferase RsmA	634.462	555.795	773.882	628.775	470.386	669.323	659.282	617.253	-0.101944	0.130189	-0.78304	0.433603	0.518519
SP119_0213	ribosome small subunit-dependent GTPase A	1517.67	1493.29	1562.73	1559.88	1175.58	1254.74	1223.66	1118.48	-0.361954	0.0798921	-4.53054	5.88338e-06	1.71645e-05
SP119_0214	ribulose-phosphate 3-epimerase	971.834	900.715	937.041	936.67	724.379	773.084	749.985	786.169	-0.303921	0.0902431	-3.3678	0.000757709	0.00170461
SP119_0215	thiamine diphosphokinase	1004.06	972.641	1019.37	1009.63	759.678	841.618	784.419	759.332	-0.348381	0.0802068	-4.34353	1.40211e-05	3.91058e-05
SP119_0216	DNA recombination protein RmuC	2224.64	2082.6	2210.13	2257.28	1755.7	1934.31	1845.15	1772.83	-0.263694	0.0710901	-3.70929	0.000207842	0.000500673
SP119_0217	HD domain-containing protein	2049.41	2028.65	1994.58	2103.33	1737.28	1917.02	1781.32	1808.35	-0.174471	0.0895371	-1.94859	0.0513441	0.0818477
SP119_0218	pur operon repressor	2294.13	2132.46	2155.49	2022.96	1862.36	1715.26	1765.36	1795.72	-0.269165	0.0970635	-2.77308	0.00555277	0.0107772
SP119_0219	SEC10/PgrA surface exclusion domain-containing protein	12872.5	12008.4	12837.2	11880.6	8633.47	7678.32	8387.57	8807.3	-0.565866	0.104957	-5.39138	6.99179e-08	2.5347e-07
SP119_0220	30S ribosomal protein S12	1690.89	1373.14	2040.24	1583.99	1844.71	2303.24	2464.96	2195.91	0.397259	0.133163	2.98325	0.00285203	0.00584303
SP119_0221	30S ribosomal protein S7	3765.48	3213.8	4114.9	3410.34	3769.23	3830.19	4095.94	3950.58	0.109334	0.0928424	1.17763	0.238945	0.315504
SP119_0222	elongation factor G	8993.25	7821.18	11661.4	9408.74	9221.26	11210	11892.3	10969.3	0.192471	0.149375	1.28851	0.197569	0.268192
SP119_0223	type I glyceraldehyde-3-phosphate dehydrogenase	40649.9	39746.7	40289.8	41413.8	28603	33341.9	30322.8	31671.7	-0.387228	0.0660855	-5.85951	4.64243e-09	1.84293e-08
SP119_0224	hypothetical protein	262.848	152.844	238.002	136.018	3312.65	1744.72	424.964	266.003	2.86397	1.0261	2.79113	0.00525247	0.0102376
SP119_0225	amino acid ABC transporter ATP-binding protein	440.095	392.326	456.546	352.411	117.405	107.604	113.38	127.871	-1.81556	0.16434	-11.0476	2.25234e-28	2.44959e-27
SP119_0226	glutamine ABC transporter substrate-binding protein	925.509	832.875	1021.61	906.375	458.876	483.578	468.636	442.023	-0.992111	0.150827	-6.57781	4.7742e-11	2.23852e-10
SP119_0227	DUF2207 domain-containing protein	634.462	565.603	660.12	608.372	641.506	746.824	596.293	543.846	0.0359036	0.123871	0.289847	0.771933	0.819018
SP119_0228	undecaprenyl-diphosphate phosphatase	411.897	339.198	406.4	378.996	415.137	498.95	433.362	465.703	0.240242	0.133284	1.80248	0.0714694	0.10965
SP119_0229	adaptor protein MecA	866.091	803.451	883.154	827.856	761.212	758.993	658.442	590.416	-0.286849	0.112488	-2.55003	0.0107714	0.0195053
SP119_0230	undecaprenyl/decaprenyl-phosphate alpha-N-acetylglucosaminyl 1-phosphate transferase	928.53	885.185	1059.78	976.857	1036.69	1109.35	1012.86	934.562	0.0882116	0.113489	0.777271	0.436999	0.522239
SP119_0231	ABC transporter ATP-binding protein	1906.41	2196.21	1974.37	2342.6	2108.68	1820.3	2267.59	2288.26	0.0105254	0.13305	0.0791088	0.936946	0.953548
SP119_0232	Fe-S cluster assembly ATPase SufC	1938.63	2008.22	2222.85	2317.25	1835.5	1756.89	2180.25	2187.22	-0.0930562	0.142578	-0.65267	0.513969	0.596009
SP119_0233	cysteine desulfurase	1223.61	1150.01	1589.68	1398.51	1283.78	1188.13	1353	1451.57	-0.0240179	0.132485	-0.181288	0.856142	0.887232
SP119_0234	SUF system NifU family Fe-S cluster assembly protein	211.487	184.72	289.645	208.355	214.858	215.208	258.674	255.742	0.0762732	0.149833	0.509053	0.610715	0.683614
SP119_0235	Fe-S cluster assembly protein SufB	1719.09	1555.41	1838.91	1607.49	2251.41	1867.06	1943.41	2333.25	0.320841	0.0983698	3.26158	0.00110793	0.00242714
SP119_0236	D-alanyl-D-alanine carboxypeptidase	530.732	401.317	509.685	466.171	544.819	594.385	519.027	421.5	0.12601	0.142705	0.883014	0.377229	0.463157
SP119_0237	D-alanyl-D-alanine carboxypeptidase	533.754	458.531	426.608	422.274	517.195	519.446	511.468	417.554	0.0971236	0.132017	0.735692	0.461918	0.546688
SP119_0238	peptide ABC transporter substrate-binding protein	7177.48	6470.11	7343.65	6632.12	4561.14	4423.3	4002.72	4129.76	-0.690405	0.153918	-4.48552	7.27347e-06	2.10199e-05
SP119_0239	ABC transporter permease	3898.42	3169.67	4539.26	3313.9	1540.84	2050.88	1835.07	1640.22	-1.07802	0.178761	-6.03049	1.63463e-09	6.75159e-09
SP119_0240	ABC transporter permease	3943.73	3296.36	4241.38	3378.81	1554.65	1948.4	1638.55	1428.68	-1.17712	0.159833	-7.36469	1.77555e-13	9.57029e-13
SP119_0241	ABC transporter ATP-binding protein	6332.53	5422.27	6513.63	5571.18	2436.34	2808.6	2517.87	2249.58	-1.25142	0.154974	-8.07502	6.74633e-16	4.20331e-15
SP119_0242	ABC transporter ATP-binding protein	6134.14	5740.22	6077.3	5766.55	2576.77	2751.59	2543.9	2246.42	-1.22884	0.141541	-8.68189	3.8923e-18	2.77289e-17
SP119_0245	transposase	3.02125	0.817346	0	1.23653	2.30205	3.2025	0	0	0.218995	1.27504	0.171755	0.86363	0.892774
SP119_0246	YqeG family HAD IIIA-type phosphatase	1302.16	1355.98	1328.47	1356.47	1434.18	1603.17	1356.36	1159.52	0.0559717	0.121737	0.459774	0.645678	0.714483
SP119_0247	ribosome biogenesis GTPase YqeH	3633.55	3503.96	3585.01	3535.85	3780.74	4436.11	4098.46	3706.68	0.168512	0.081729	2.06184	0.039223	0.0644253
SP119_0248	ribosome assembly RNA-binding protein YhbY	1152.1	1074.81	1116.67	1028.79	1085.8	1300.86	1324.44	1202.14	0.169172	0.091985	1.83913	0.0658961	0.101693
SP119_0249	nicotinate-nicotinamide nucleotide adenylyltransferase	2470.37	2268.95	2351.58	2212.77	2559.12	3055.83	2998.26	2748.43	0.288824	0.0889669	3.24642	0.00116866	0.00255106
SP119_0250	HD domain-containing protein	1369.63	1181.06	1359.16	1229.11	1490.96	1779.95	1695.66	1592.86	0.352763	0.102464	3.4428	0.000575728	0.00132108
SP119_0251	ribosome silencing factor RsfS	815.737	754.41	815.795	727.697	1012.14	1207.98	1144.71	1070.33	0.511955	0.0884802	5.7861	7.20405e-09	2.84754e-08
SP119_0252	class I SAM-dependent methyltransferase	564.973	503.485	593.509	516.869	760.445	864.676	863.365	731.706	0.564462	0.109406	5.15931	2.47858e-07	8.51518e-07
SP119_0253	hypothetical protein	672.731	534.544	652.636	534.18	1029.02	1161.23	1078.37	1049.8	0.852671	0.128896	6.61519	3.71082e-11	1.75334e-10
SP119_0254	YebC/PmpR family DNA-binding transcriptional regulator	563.966	602.384	571.805	590.442	1452.6	1205.42	1409.27	1560.5	1.27227	0.11151	11.4095	3.74992e-30	4.39004e-29
SP119_0255	amino acid ABC transporter substrate-binding protein	6776.66	10129.4	6616.17	9585.57	6682.86	5522.4	6516.39	7258.65	-0.34986	0.182607	-1.91592	0.0553755	0.0877415
SP119_0256	O-sialoglycoprotein endopeptidase	921.48	1284.87	868.934	1238.38	867.874	655.873	821.372	1004.81	-0.365826	0.166487	-2.19732	0.0279974	0.0474279
SP119_0257	methionine import ATP-binding protein MetN	1392.79	1665.75	1226.69	1535.15	1096.54	899.903	1014.54	1236.09	-0.455037	0.152545	-2.98296	0.00285476	0.00584303
SP119_0258	methionine ABC transporter permease	674.745	726.62	636.17	792.615	578.583	536.74	603.852	785.38	-0.177416	0.155796	-1.13877	0.2548	0.332852
SP119_0259	branched-chain amino acid transport system II carrier protein	600.221	626.087	563.572	600.953	1084.27	1256.02	1312.68	1369.48	1.0709	0.163615	6.54526	5.93935e-11	2.7567e-10
SP119_0260	serine/threonine transporter SstT	2595.25	3452.47	2567.13	3391.8	4337.84	3499.7	3245.18	2959.97	0.225911	0.240173	0.940619	0.3469	0.432273
SP119_0261	TrkA family potassium uptake protein	843.935	816.528	952.758	895.865	1137.21	1498.77	1242.14	1137.42	0.515367	0.133087	3.87242	0.000107761	0.00027058
SP119_0262	V-type Na+-ATPase subunit J	1495.52	1409.92	1422.03	1397.28	1788.7	2295.55	1796.44	1738.1	0.412888	0.135745	3.04166	0.0023528	0.00490301
SP119_0263	16S rRNA (guanine(527)-N(7))-methyltransferase RsmG	664.674	648.973	632.428	613.318	600.836	608.476	591.254	585.68	-0.0996147	0.090739	-1.09782	0.272285	0.351941
SP119_0264	LemA family protein	1667.73	2201.11	1579.2	2311.07	1751.1	1616.62	1629.31	1551.03	-0.245296	0.146308	-1.67658	0.0936252	0.139001
SP119_0265	zinc metalloprotease HtpX	3537.88	4352.37	3431.58	4479.94	3773.83	3280	3233.42	3199.14	-0.22876	0.13934	-1.64174	0.100643	0.147868
SP119_0266	hypothetical protein	1015.14	1315.93	1022.36	1216.74	1355.91	1191.33	1401.71	1364.75	0.216564	0.123418	1.75472	0.0793079	0.119974
SP119_0267	DNA-binding response regulator CsrR/CovR	6249.95	6268.22	6320.54	6343.39	7582.2	7171.05	5983.09	5703.67	0.0704297	0.0962417	0.7318	0.46429	0.548436
SP119_0268	two-component sensor histidine kinase CovS/CsrS	3166.27	3083.03	3200.31	3004.76	2655.03	2414.05	2379.29	2377.45	-0.341859	0.0887192	-3.85328	0.000116548	0.000291052
SP119_0269	NrdR family transcriptional regulator	1378.7	1242.37	1350.18	1273.01	949.213	949.862	1090.96	1022.18	-0.386425	0.113325	-3.40988	0.000649919	0.00148391
SP119_0270	replication initiation and membrane attachment protein	3535.87	3184.38	3400.89	3073.39	2519.98	2337.19	2699.28	2523.48	-0.388391	0.105545	-3.67988	0.000233348	0.000559183
SP119_0271	primosomal protein DnaI	3249.85	2657.19	3141.18	2623.91	2207.67	2192.43	2115.58	2101.19	-0.437322	0.102751	-4.25614	2.07988e-05	5.61353e-05
SP119_0272	ribosome biogenesis GTPase Der	5206.62	4437.37	5163.46	4484.27	3778.44	3809.7	3563.48	3527.5	-0.393861	0.0869459	-4.52996	5.8995e-06	1.71843e-05
SP119_0273	RNA helicase	5441.27	5496.65	5355.8	5367.15	5321.58	4577.02	4796.38	4668.87	-0.161756	0.0789506	-2.04883	0.0404791	0.065958
SP119_0274	hypothetical protein	2421.03	2426.7	2356.07	2468.73	2527.65	2221.26	2402.81	2366.4	-0.0234017	0.0978237	-0.239223	0.810932	0.848465
SP119_0275	UDP-N-acetylmuramate--L-alanine ligase	4279.09	3848.06	3945.75	3757.81	3646.45	3422.2	3612.19	3552.76	-0.153242	0.0988759	-1.54984	0.12118	0.17469
SP119_0276	GNAT family acetyltransferase	1221.59	1102.6	1174.3	1046.72	1009.07	928.085	981.784	929.037	-0.239537	0.100096	-2.39308	0.0167075	0.0291906
SP119_0277	endolytic transglycosylase MltG, partial	4005.17	3577.52	3865.67	3593.97	3447.71	2874.57	3185.55	3119.42	-0.25242	0.0873887	-2.88848	0.0038711	0.0077003
SP119_0278	transcription elongation factor GreA	1115.85	1108.32	1110.68	1106.69	1295.29	1054.26	1263.97	1350.54	0.159889	0.105039	1.52218	0.127964	0.183176
SP119_0279	membrane protein insertase YidC	2634.53	3186.01	2543.93	3065.97	5572.5	6210.29	5522.85	5034.32	0.966631	0.121178	7.97694	1.5e-15	9.19002e-15
SP119_0280	acylphosphatase	489.442	622.817	490.225	597.243	493.407	541.223	566.898	528.059	-0.0479134	0.138518	-0.345901	0.729417	0.782348
SP119_0282	23S rRNA methyltransferase	654.604	760.949	721.492	782.104	732.053	816.638	668.52	664.613	-0.0189292	0.108383	-0.174652	0.861353	0.891153
SP119_0283	haloacid dehalogenase	1262.88	1450.79	1166.81	1422.63	1246.95	1468.03	1403.39	1299.23	0.0306988	0.125926	0.243785	0.807397	0.846064
SP119_0284	BAX inhibitor (BI)-1/YccA family protein	1769.44	2100.58	1660.03	2100.24	1624.48	1907.41	1814.91	1716	-0.111663	0.135227	-0.825747	0.408947	0.495155
SP119_0285	hypothetical protein	758.333	756.862	660.869	801.889	693.685	715.439	784.419	681.189	-0.0515214	0.0929359	-0.554376	0.579322	0.653247
SP119_0286	glutamate racemase	1364.6	1353.52	1306.77	1312.57	1060.48	1074.76	1043.09	1031.65	-0.341704	0.0780352	-4.37884	1.19313e-05	3.35317e-05
SP119_0287	dITP/XTP pyrophosphatase	1362.58	1275.06	1315.75	1338.54	969.932	956.908	1038.05	1058.49	-0.395715	0.0885261	-4.47003	7.82072e-06	2.24124e-05
SP119_0288	metallophosphoesterase	705.965	725.803	716.253	706.676	627.693	639.86	655.922	675.663	-0.135476	0.111758	-1.21223	0.225424	0.299588
SP119_0289	CBS domain-containing protein	670.717	606.471	627.937	594.77	563.236	513.682	570.258	579.366	-0.166682	0.119055	-1.40005	0.161499	0.224706
SP119_0290	site-specific tyrosine recombinase XerD	856.02	774.844	850.223	801.889	768.118	777.568	808.775	847.737	-0.0358247	0.129915	-0.275755	0.782737	0.827773
SP119_0291	segregation/condensation protein A	924.502	881.099	919.079	822.91	856.364	845.461	935.592	957.453	0.0192896	0.134619	0.14329	0.886061	0.911859
SP119_0292	Segregation and condensation protein B	706.972	572.142	651.139	612.081	666.061	716.08	732.348	800.377	0.197937	0.141485	1.399	0.161813	0.224971
SP119_0293	rRNA pseudouridine synthase	797.609	726.62	784.36	657.833	784.233	837.775	921.314	980.343	0.248922	0.141486	1.75934	0.0785191	0.118976
SP119_0294	Putative membrane protein insertion efficiency factor	197.388	187.172	193.096	163.222	201.046	222.254	242.716	264.424	0.330816	0.147639	2.24072	0.0250443	0.0426218
SP119_0295	Putative tRNA (cytidine(34)-2'-O)-methyltransferase	895.296	846.77	873.424	831.565	722.077	808.312	812.134	789.326	-0.137747	0.103601	-1.32959	0.183652	0.251342
SP119_0296	ECF transporter S component	276.948	353.911	296.38	309.75	302.336	332.42	352.737	269.95	0.0229528	0.159976	0.143476	0.885914	0.911859
SP119_0297	PAP2 family protein	940.615	1252.17	903.362	1278.57	1318.31	1281	1140.52	1219.51	0.180451	0.162523	1.11031	0.266865	0.346152
SP119_0298	TIGR01212 family radical SAM protein	1395.82	1588.92	1315.75	1493.11	1451.06	1493.65	1416.83	1213.98	-0.0552954	0.142504	-0.388027	0.697996	0.757036
SP119_0299	methyltransferase domain-containing protein	820.772	797.729	797.084	803.743	791.139	856.349	755.864	689.871	-0.0571102	0.141373	-0.403968	0.686236	0.748547
SP119_0300	HlyC/CorC family transporter	3748.36	3690.32	3784.84	3936.49	3314.19	4243.32	3848.19	3278.07	-0.0459887	0.126738	-0.362863	0.716707	0.773895
SP119_0301	pyruvate formate lyase-activating protein	691.866	805.086	707.272	874.225	867.874	853.787	1069.13	1086.11	0.330836	0.125795	2.62997	0.00853912	0.0158695
SP119_0302	manganese-dependent inorganic pyrophosphatase	2272.98	2237.08	2323.89	2434.72	1537	1408.46	1598.23	1489.46	-0.620101	0.0907887	-6.83016	8.48221e-12	4.10271e-11
SP119_0303	DUF1803 domain-containing protein	2131.99	1970.62	2000.57	2022.96	1476.38	1369.39	1373.15	1322.91	-0.551921	0.086221	-6.40124	1.54122e-10	6.85897e-10
SP119_0304	iron ABC transporter permease	79.5595	71.9264	80.831	77.283	128.915	117.852	146.974	158.655	0.832897	0.171973	4.8432	1.27765e-06	4.02799e-06
SP119_0305	iron ABC transporter permease	76.5383	68.657	70.3529	55.6438	75.2004	80.0626	99.942	101.823	0.402916	0.176948	2.27704	0.0227841	0.0389918
SP119_0306	ferrichrome ABC transporter substrate-binding protein	61.432	59.6662	67.3592	66.7725	65.2248	85.8271	96.5826	79.722	0.354857	0.181898	1.95086	0.0510742	0.0814882
SP119_0307	ABC transporter ATP-binding protein	28.1983	26.1551	39.6671	24.1123	42.9717	56.3641	73.9067	65.5141	1.01368	0.257971	3.92944	8.51427e-05	0.000215352
SP119_0308	UDP-N-acetylmuramoyl-L-alanyl-D-glutamate--L-lysine ligase	410.89	487.138	434.841	562.002	720.543	870.44	807.095	832.739	0.766355	0.106004	7.22952	4.84699e-13	2.53811e-12
SP119_0309	polysaccharide biosynthesis protein	535.768	653.877	634.673	626.302	963.793	1238.73	1187.55	1026.91	0.849117	0.133353	6.36742	1.92229e-10	8.47285e-10
SP119_0310	uracil phosphoribosyltransferase	598.207	638.347	554.591	648.559	962.258	937.052	1072.49	1082.96	0.731488	0.0917977	7.96848	1.60636e-15	9.74422e-15
SP119_0311	hypothetical protein	52.3683	70.2917	53.8874	52.5525	89.0127	72.3766	92.3834	96.2978	0.608603	0.172282	3.53259	0.000411509	0.00096106
SP119_0312	ATP-dependent Clp protease proteolytic subunit	5043.47	6653.19	4972.61	6509.7	5114.4	4815.92	5291.05	5817.34	-0.13995	0.140081	-0.999063	0.317764	0.401686
SP119_0313	UPF0298 protein SPy_0397/M5005_Spy0329	397.798	463.435	381.702	424.747	507.219	464.363	522.386	520.166	0.271511	0.140257	1.93581	0.0528909	0.0841675
SP119_0314	dTMP kinase	549.867	503.485	521.66	528.616	498.778	468.206	440.081	451.495	-0.177249	0.0820068	-2.1614	0.0306647	0.0516132
SP119_0315	DNA polymerase III subunit delta'	1161.17	1127.94	1094.21	1111.64	1067.39	923.602	924.674	945.613	-0.21874	0.0723529	-3.02324	0.00250086	0.00518801
SP119_0316	hypothetical protein	339.387	316.313	365.237	336.954	323.055	287.585	314.104	277.054	-0.177563	0.0968792	-1.83283	0.0668276	0.102958
SP119_0317	signal peptidase-like protein	282.99	216.597	273.927	270.8	271.642	245.952	208.283	238.377	-0.113353	0.120197	-0.943061	0.345649	0.431299
SP119_0318	initiation-control protein YabA	734.163	687.388	727.479	690.601	819.531	786.535	754.184	700.922	0.109582	0.0839769	1.3049	0.191925	0.261303
SP119_0319	16S rRNA (cytidine(1402)-2'-O)-methyltransferase	1586.15	1467.95	1505.1	1472.71	1647.5	1739.6	1628.47	1555.76	0.124559	0.0760654	1.63753	0.101521	0.1488
SP119_0320	hypothetical protein	650.575	697.196	714.756	642.376	679.106	783.973	740.747	741.177	0.123099	0.0947706	1.29891	0.193973	0.263895
SP119_0321	copper homeostasis protein CutC	205.445	205.971	215.549	218.865	159.609	195.353	187.286	193.385	-0.202494	0.106935	-1.89363	0.0582741	0.091311
SP119_0322	arsenate reductase family protein	307.16	376.796	285.154	369.722	321.52	283.101	288.068	318.099	-0.147265	0.128451	-1.14646	0.251604	0.329613
SP119_0323	exodeoxyribonuclease	1300.14	1745.03	1249.14	1805.33	1372.79	1525.67	1555.4	1376.59	-0.0656078	0.158016	-0.415196	0.677998	0.741763
SP119_0324	L-lactate oxidase	89.6303	114.428	67.3592	77.9013	63.6901	40.992	47.8714	66.3034	-0.674502	0.242177	-2.78516	0.00535009	0.0104168
SP119_0325	hypothetical protein	1.00708	1.63469	0	1.23653	0.767351	1.9215	2.51955	1.57865	0.80838	1.17839	0.686005	0.49271	0.57462
SP119_0326	peptidase S8; PrtS/CepA protein	1647.59	1355.16	1663.02	1323.09	2168.53	1419.35	1529.37	1015.86	0.0343814	0.449869	0.0764254	0.939081	0.955191
SP119_0327	hypothetical protein	235.657	210.058	233.512	221.957	253.993	236.985	186.447	156.287	-0.109308	0.153529	-0.71197	0.476483	0.559719
SP119_0328	DUF1275 family protein	134.949	104.62	145.945	113.761	142.727	197.274	130.177	127.871	0.265712	0.194344	1.36722	0.171556	0.236549
SP119_0329	methionine--tRNA ligase	4293.19	3675.6	4841.63	4173.28	1926.82	2351.28	2060.15	1826.5	-1.05643	0.119719	-8.82425	1.10194e-18	7.97388e-18
SP119_0330	Ribonucleoside-diphosphate reductase subunit beta	11.0779	17.9816	17.214	8.6557	78.2698	82.6246	68.0278	60.7781	2.41271	0.259465	9.29881	1.42031e-20	1.13997e-19
SP119_0331	class Ib ribonucleoside-diphosphate reductase assembly flavoprotein NrdI	8.05666	3.26938	5.98748	3.09132	23.7879	22.4175	21.8361	19.7332	2.16092	0.410864	5.25946	1.4448e-07	5.11665e-07
SP119_0332	ribonucleoside-diphosphate reductase subunit alpha	109.772	83.3693	101.039	82.8474	362.957	311.924	277.99	255.742	1.68564	0.200362	8.41294	3.99871e-17	2.68235e-16
SP119_0333	ADP-ribosyltransferase SpyA	1104.77	1283.23	1183.28	1349.67	1371.26	1111.27	1138	1022.97	-0.0845037	0.121366	-0.696272	0.486258	0.568177
SP119_0333B	ADP-ribosyltransferase SpyB	49.347	68.657	41.164	48.2246	61.3881	50.5996	47.8714	37.8877	-0.0651031	0.250723	-0.259661	0.795125	0.837387
SP119_0334	putative membrane associated protein	51.3612	48.2234	40.4155	32.768	33.7634	34.587	26.8752	11.8399	-0.675979	0.321143	-2.10491	0.0352988	0.0584497
SP119_0336	hypothetical protein	38.2691	47.4061	37.4218	46.3698	49.8778	73.0171	46.1917	43.4129	0.330456	0.232525	1.42116	0.15527	0.216694
SP119_0337	hypothetical protein	109.772	118.515	90.5607	92.7396	179.56	163.328	162.931	215.486	0.813015	0.182636	4.45156	8.5249e-06	2.42927e-05
SP119_0338	hypothetical protein	0	1.63469	1.49687	0	4.60411	2.562	3.3594	2.36798	2.03887	1.17039	1.74204	0.0815011	0.122887
SP119_0339	exotoxin SpeJ	209.473	205.154	175.882	147.147	192.605	189.588	209.962	192.596	0.0949296	0.147776	0.642387	0.520622	0.602964
SP119_0340	hypothetical protein	155.091	159.382	170.643	152.711	194.907	151.799	184.767	161.812	0.11852	0.159746	0.741925	0.458133	0.542973
SP119_0341	DUF2829 domain-containing protein	346.436	461.8	349.519	421.656	481.129	520.087	435.882	451.495	0.257525	0.168601	1.52742	0.126656	0.181728
SP119_0342	3-oxoacyl-ACP reductase	1157.14	1378.04	1131.63	1332.98	1520.12	1739.6	1496.61	1504.46	0.324398	0.153266	2.11658	0.0342959	0.0569429
SP119_0343	gfo/Idh/MocA family oxidoreductase	1922.52	2152.89	1898.03	2199.17	2603.62	2834.22	2536.34	2567.68	0.367163	0.145962	2.51547	0.0118875	0.0213164
SP119_0344	MFS transporter	229.615	228.857	249.977	217.011	228.671	313.205	280.51	289.683	0.266329	0.149318	1.78363	0.0744841	0.113667
SP119_0345	bifunctional UDP-N-acetylglucosamine diphosphorylase/glucosamine-1-phosphate N-acetyltransferase GlmU	3317.33	3217.07	3212.29	3305.86	2671.92	2625.41	2702.63	3116.26	-0.231739	0.107081	-2.16416	0.0304524	0.051303
SP119_0346	NUDIX hydrolase	2292.12	2288.57	2272.25	2312.93	1263.06	1271.39	1345.44	1551.03	-0.755293	0.119247	-6.33387	2.39085e-10	1.04878e-09
SP119_0347	hypothetical protein	1023.2	1017.6	961.74	961.401	536.378	542.504	537.503	595.941	-0.84101	0.106664	-7.8847	3.15304e-15	1.88159e-14
SP119_0348	5'-methylthioadenosine/adenosylhomocysteine nucleosidase	4076.67	4133.32	4034.07	4052.72	1995.88	2037.43	1984.56	2308.78	-0.968791	0.099213	-9.76477	1.59477e-22	1.38264e-21
SP119_0349	hypothetical protein	2922.55	2898.31	2814.12	2959.63	1407.32	1452.66	1471.42	1547.87	-0.979837	0.0927586	-10.5633	4.40887e-26	4.45248e-25
SP119_0350	metal-dependent transcriptional regulator MtsR	1211.52	1422.18	1130.14	1386.15	1783.32	1685.16	1345.44	1306.34	0.249053	0.169324	1.47087	0.141326	0.199814
SP119_0351	metal ABC transporter substrate-binding protein	1392.79	1381.31	1385.35	1312.57	3148.44	3337.65	3875.9	3589.07	1.35036	0.0990654	13.631	2.61997e-42	5.12288e-41
SP119_0352	metal ABC transporter ATP-binding protein	686.83	554.978	674.34	537.272	1183.26	1499.41	1594.87	1338.7	1.19589	0.150317	7.95574	1.7806e-15	1.07656e-14
SP119_0353	metal ABC transporter permease	1074.56	971.824	1059.78	877.317	1767.21	2285.31	2386.85	2150.91	1.10927	0.14715	7.53833	4.76037e-14	2.64337e-13
SP119_0354	peptidylprolyl isomerase	226.594	286.888	221.537	266.472	483.431	383.019	399.768	436.497	0.7636	0.139547	5.47198	4.45045e-08	1.63926e-07
SP119_0355	DNA translocase FtsK	773.439	684.118	842.738	666.489	962.258	1307.26	1190.07	1196.62	0.651002	0.136407	4.7725	1.81951e-06	5.61117e-06
SP119_0356	DUF3397 domain-containing protein	55.3895	85.8213	51.642	72.9552	72.131	71.7361	64.6684	80.5113	0.116923	0.204948	0.570502	0.568337	0.644419
SP119_0357	50S ribosomal protein L11	1401.86	1338	1351.67	1425.1	3364.07	2600.43	2970.55	3708.26	1.19632	0.129924	9.20789	3.32588e-20	2.62359e-19
SP119_0358	50S ribosomal protein L1	3417.03	3208.08	3168.13	3412.82	6178.71	4666.69	5469.94	6392.75	0.781925	0.121636	6.4284	1.2895e-10	5.75267e-10
SP119_0359	Uridylate kinase	2689.92	2928.55	2695.12	2934.28	2536.86	2342.31	2421.28	2333.25	-0.223905	0.0754568	-2.96732	0.00300405	0.00612814
SP119_0360	ribosome-recycling factor	2180.33	2341.7	2076.16	2236.88	1840.88	1589.08	1760.32	1795.72	-0.339229	0.0793589	-4.27463	1.91459e-05	5.19029e-05
SP119_0361	S1 RNA-binding protein	1838.93	1935.47	1789.51	1742.89	1424.97	1395.01	1536.92	1707.31	-0.269	0.111093	-2.42138	0.0154617	0.0272731
SP119_0362	peptide-methionine (S)-S-oxide reductase	335.358	316.313	326.318	317.169	322.287	203.679	191.486	176.809	-0.533765	0.171872	-3.1056	0.00189897	0.00403037
SP119_0363	YozE family protein	130.921	138.949	166.901	136.636	130.45	79.4221	85.6646	86.0366	-0.590107	0.194802	-3.02927	0.00245145	0.00509703
SP119_0364	hypothetical protein	1536.81	1343.72	1683.98	1428.19	1132.61	1189.41	948.19	787.748	-0.561805	0.142108	-3.95336	7.70617e-05	0.000196721
SP119_0365	oleate hydratase	2572.09	3088.75	2523.72	3143.87	1794.83	1596.77	1323.6	1353.69	-0.900432	0.162122	-5.55403	2.7915e-08	1.05355e-07
SP119_0366	phosphate starvation protein PhoH	528.718	630.991	556.836	606.517	535.611	477.173	523.226	559.632	-0.150452	0.114673	-1.31201	0.189518	0.258599
SP119_0367	uracil-DNA glycosylase	354.493	372.71	362.991	374.05	303.871	308.721	324.182	346.514	-0.192084	0.102154	-1.88035	0.060061	0.0938708
SP119_0368	rRNA maturation RNase YbeY	1089.66	1167.99	1031.34	1122.77	1218.55	1277.16	1241.3	1277.92	0.184941	0.0724328	2.55328	0.0106712	0.0193808
SP119_0369	diacylglycerol kinase	674.745	729.072	681.825	736.971	694.453	792.94	753.345	775.118	0.0948661	0.0833671	1.13793	0.255149	0.333071
SP119_0370	GTPase Era	2556.98	2429.15	2508.01	2510.77	2635.08	2968.72	2800.06	2853.41	0.170521	0.0619073	2.75446	0.00587895	0.0113147
SP119_0371	NUDIX domain-containing protein	1212.53	1173.71	1249.14	1251.98	1312.94	1487.24	1379.03	1480.78	0.211658	0.0716797	2.95283	0.00314872	0.00640902
SP119_0372	hypothetical protein	3.02125	3.26938	1.49687	1.85479	11.5103	8.96701	11.7579	10.2612	2.17357	0.601783	3.61189	0.000303975	0.00071721
SP119_0373	bacteriocin	33.2337	53.9448	40.4155	46.9881	69.0616	46.7565	62.9887	59.9888	0.439837	0.23043	1.90877	0.0562922	0.0887961
SP119_0374	class IIb bacteriocin, lactobin A/cerein 7B family	39.2762	33.5112	29.9374	21.6392	46.0411	40.992	36.9534	50.5169	0.509481	0.248611	2.04931	0.0404316	0.065939
SP119_0375	transposase	3.02125	2.45204	0.748435	2.47306	9.20821	7.04551	3.3594	7.89326	1.69101	0.660477	2.56028	0.0104586	0.0190515
SP119_0376	transposase	8.05666	3.26938	2.24531	1.85479	13.8123	7.68601	14.2774	9.47192	1.63481	0.540812	3.02288	0.0025038	0.00518825
SP119_0377	bacteriocin class II with double-glycine leader peptide	10.0708	8.17346	11.2265	11.747	13.045	13.4505	11.7579	18.9438	0.463015	0.384356	1.20465	0.228337	0.30302
SP119_0378	bacteriocin leader domain-containing protein	10.0708	12.2602	8.23279	15.4566	27.6246	17.2935	28.5549	17.3652	0.958005	0.360305	2.65887	0.00784027	0.0146895
SP119_0379	hypothetical protein	18.1275	19.6163	23.9499	20.4027	27.6246	34.587	32.7541	28.4157	0.583675	0.274117	2.12929	0.0332301	0.0553735
SP119_0380	hypothetical protein	42.2975	42.502	31.4343	28.4401	59.8534	42.273	48.7112	39.4663	0.407417	0.247438	1.64654	0.0996518	0.146881
SP119_0381	hypothetical protein	16.1133	18.799	23.2015	21.6392	30.694	33.306	22.6759	26.0478	0.493139	0.284955	1.73058	0.0835261	0.125528
SP119_0382	hypothetical protein	2.01416	2.45204	5.23905	5.56438	3664.87	3889.76	4138.78	3957.68	9.91585	0.331093	29.9488	4.55534e-197	5.98051e-195
SP119_0383	helix-turn-helix domain-containing protein Rgg2	148.041	140.583	165.404	133.545	283.92	248.514	244.396	201.278	0.7377	0.124327	5.93354	2.96471e-09	1.19499e-08
SP119_0383B	Shp2 peptide pheromone	2.01416	2.45204	2.99374	0.618264	1187.09	1168.91	1167.39	1125.58	9.22949	0.465266	19.837	1.4271e-87	9.04486e-86
SP119_0384	formamidopyrimidine-DNA glycosylase	70.4958	79.2825	80.831	92.7396	122.009	137.067	123.458	125.503	0.641319	0.128855	4.97708	6.45521e-07	2.1074e-06
SP119_0385	dephospho-CoA kinase	90.6374	66.205	67.3592	68.0091	148.866	138.989	125.138	123.924	0.893092	0.141904	6.29363	3.10124e-10	1.35394e-09
SP119_0386	DUF853 domain-containing protein	2389.81	2356.41	2325.39	2374.75	2564.49	2537.02	2165.97	2046.72	-0.0199701	0.0982443	-0.203269	0.838924	0.873128
SP119_0387	MFS transporter	1609.32	1548.87	1493.13	1520.31	2523.82	3079.53	2563.22	2439.02	0.781558	0.121328	6.44167	1.18165e-10	5.34134e-10
SP119_0388	preprotein translocase subunit SecG	1250.8	1302.03	1219.95	1351.53	1499.4	1747.93	1688.94	1616.54	0.354543	0.096836	3.66127	0.000250968	0.000598286
SP119_0389	ribonuclease R	6960.95	6014.85	6638.62	6292.07	6533.23	6658.64	6229.16	5972.83	-0.0287248	0.120167	-0.239042	0.811073	0.848465
SP119_0390	SsrA-binding protein	1128.94	1051.11	1088.97	981.803	1065.85	1135.61	1009.5	984.29	-0.0181432	0.129559	-0.140038	0.88863	0.913891
SP119_0391	glutamine cyclotransferase	1550.91	1273.42	1453.46	1229.73	1644.43	1881.15	1625.11	1609.44	0.29645	0.138094	2.14672	0.0318154	0.0532574
SP119_0392	pyroglutamyl-peptidase I	2019.2	1923.21	2136.03	2155.89	1261.53	1368.11	1281.61	1318.18	-0.655053	0.126537	-5.17678	2.25746e-07	7.79926e-07
SP119_0393	DUF979 domain-containing protein	1350.5	1343.72	1662.28	1570.39	669.898	874.283	804.575	754.596	-0.933562	0.152577	-6.11862	9.43875e-10	3.96806e-09
SP119_0394	DUF969 domain-containing protein	933.565	923.601	963.236	996.642	577.815	657.154	621.488	564.368	-0.656906	0.143612	-4.57418	4.78097e-06	1.40599e-05
SP119_0395	glycosyltransferase	197.388	204.336	193.096	194.135	187.234	209.444	162.091	165.759	-0.120238	0.162325	-0.740727	0.458859	0.543417
SP119_0396	lactoylglutathione lyase	748.262	777.296	752.926	797.561	436.623	452.193	480.394	483.857	-0.732585	0.0873013	-8.39145	4.80165e-17	3.19762e-16
SP119_0397	NAD(P)H-dependent oxidoreductase	1116.85	1028.22	1017.12	1081.34	771.188	740.419	769.302	740.388	-0.489878	0.0796846	-6.14771	7.8609e-10	3.3368e-09
SP119_0398	aminopeptidase P family protein	1151.1	1268.52	1165.31	1347.2	1078.13	1031.21	1097.68	1092.43	-0.199203	0.0971155	-2.0512	0.0402475	0.0656971
SP119_0399	catabolite control protein A	1763.4	1839.03	1636.08	1865.92	1455.67	1412.3	1365.59	1464.2	-0.318448	0.0874844	-3.64006	0.000272574	0.000646441
SP119_0400	glycosyl transferase family 1	2020.21	1973.07	2125.56	1896.83	5518.79	8394.4	6686.88	5782.6	1.71882	0.170068	10.1066	5.16249e-24	4.86598e-23
SP119_0401	glycosyltransferase family 4 protein	3168.28	2735.66	3221.27	2905.84	11303.8	16569.8	12813.6	11727.8	2.12331	0.165248	12.8492	8.687e-38	1.41298e-36
SP119_0402	threonine--tRNA ligase	1556.95	1373.96	1566.48	1404.7	2453.99	2975.13	3087.29	2889.72	0.95086	0.105385	9.02272	1.83471e-19	1.40508e-18
SP119_0403	sugar ABC transporter ATP-binding protein	23.1629	24.5204	23.9499	19.1662	20.7185	19.215	17.6368	17.3652	-0.269497	0.313424	-0.85985	0.389872	0.475504
SP119_0404	antibiotic ABC transporter permease	36.255	27.7898	47.1514	34.6228	19.1838	22.4175	16.797	20.5225	-0.880802	0.265451	-3.31814	0.000906194	0.00201158
SP119_0405	multidrug ABC transporter permease	77.5453	87.456	74.0951	80.3743	55.2493	35.2275	34.4338	44.9916	-0.913264	0.206176	-4.42953	9.44366e-06	2.68691e-05
SP119_0406	acetyl-CoA C-acyltransferase	56.3966	45.7714	57.6295	56.262	70.5963	49.9591	52.9105	37.0983	-0.0379834	0.233143	-0.162919	0.870582	0.898444
SP119_0407	long-chain-fatty-acid--CoA ligase	105.744	85.8213	104.033	86.557	96.6862	96.0751	71.3872	63.9354	-0.212748	0.199796	-1.06482	0.286955	0.368225
SP119_0408	DUF3114 domain-containing protein	309.174	383.335	318.834	354.265	293.895	238.266	258.674	209.961	-0.450173	0.130565	-3.44788	0.000565003	0.00129972
SP119_0409	DNA-binding response regulator VicR	1086.64	1389.49	1125.65	1357.09	963.026	940.255	988.502	959.821	-0.365512	0.115232	-3.17196	0.00151415	0.00324738
SP119_0410	cell wall metabolism sensor histidine kinase VicK	4274.06	4798.64	4120.89	4881.2	3218.27	2758	3028.5	3123.36	-0.575908	0.105049	-5.4823	4.19827e-08	1.5526e-07
SP119_0411	MBL fold metallo-hydrolase	2330.39	2504.35	2209.38	2461.31	2035.78	1674.27	1900.58	2036.46	-0.314201	0.108355	-2.89973	0.00373478	0.00744526
SP119_0412	ribonuclease 3	104.737	107.89	106.278	110.051	180.328	222.894	238.517	224.169	1.01166	0.145463	6.9548	3.53067e-12	1.74915e-11
SP119_0413	chromosome segregation protein SMC	1023.2	946.486	904.859	923.687	2161.63	1948.4	2443.12	2922.88	1.31908	0.186954	7.05565	1.71795e-12	8.74678e-12
SP119_0414	MutR family transcriptional regulator Rgg3	59.4179	54.7622	63.617	37.7141	29.9267	23.058	20.9962	17.3652	-1.22838	0.269704	-4.55454	5.25011e-06	1.53903e-05
SP119_0414B	Shp3 peptide pheromone	1.00708	0.817346	0	0.618264	673.734	616.162	857.486	877.731	10.3462	0.842827	12.2756	1.22496e-34	1.71868e-33
SP119_0415	shikimate 5-dehydrogenase	22.1558	35.9632	24.6984	34.0045	24291.3	21583	34006.3	32098	9.88764	0.183631	53.8452	0	0
SP119_0416	sugar phosphate isomerase/epimerase	32.2266	48.2234	32.9312	22.2575	26251.8	22053.1	36810.6	33666.3	9.78918	0.198994	49.1934	0	0
SP119_0417	L-glutamate ligase	25.1771	35.9632	33.6796	34.6228	25618.8	22313.1	33545.3	34207.8	9.78896	0.170572	57.389	0	0
SP119_0418	dehydrogenase	82.5808	67.0224	70.3529	56.8803	41923.5	38402.5	54535.6	55760.4	9.44164	0.144796	65.2063	0	0
SP119_0419	S-adenosylmethionine synthetase	162.14	194.528	163.159	189.807	78145.5	80284.2	108069	112168	9.05691	0.128421	70.5252	0	0
SP119_0420	serine kinase	155.091	182.268	160.165	147.765	71118.1	72919.7	98087.7	96401.2	9.03652	0.126743	71.2977	0	0
SP119_0421	glycosyltransferase involved in cell wall biogenesis	148.041	166.739	155.675	144.674	62635.8	65323.4	86793.4	85555.1	8.93201	0.124852	71.5406	0	0
SP119_0422	UDP-glucose/GDP-mannose dehydrogenase family protein (has B)	202.424	216.597	172.889	171.877	65044.5	72958.1	92941.9	89957.9	8.71866	0.130395	66.8635	0	0
SP119_0423	MFS transporter	189.331	205.154	190.103	176.824	63324.1	69553.9	88794.7	83453.1	8.64796	0.129147	66.9622	0	0
SP119_0424	transcriptional regulator	2.01416	0	2.99374	3.09132	0.767351	1.9215	0.839849	0	-1.17551	1.20142	-0.978429	0.327862	0.412182
SP119_0425	DUF2326 domain-containing protein	11.0779	12.2602	9.72966	12.9835	9.20821	6.40501	5.87894	2.36798	-0.946612	0.478908	-1.97661	0.0480861	0.0772572
SP119_0426	hypothetical protein	17.1204	11.4428	8.98123	8.03743	9.97556	6.40501	5.87894	6.31461	-0.646106	0.468088	-1.38031	0.167491	0.232164
SP119_0427	hypothetical protein	0	0.817346	0.748435	2.47306	3.0694	0.640501	0	0	-0.170934	1.72104	-0.0993204	0.920884	0.940847
SP119_0428	hypothetical protein	17.1204	15.5296	17.214	17.9297	8.44086	5.76451	8.39849	9.47192	-1.09192	0.421563	-2.59017	0.00959294	0.0175966
SP119_0429	type II toxin-antitoxin system RelB/DinJ family antitoxin	341.401	380.066	334.551	376.523	117.405	61.4881	61.309	66.3034	-2.22578	0.216797	-10.2667	9.9591e-25	9.58368e-24
SP119_0430	type II toxin-antitoxin system RelE/ParE family toxin	669.71	715.995	651.139	685.037	189.536	106.964	115.899	129.45	-2.33051	0.150671	-15.4675	5.74796e-54	1.76079e-52
SP119_0431	hypothetical protein	743.227	852.492	719.247	872.371	224.067	122.976	145.294	150.761	-2.31158	0.162231	-14.2487	4.56776e-46	9.65005e-45
SP119_0432	portal protein	2.01416	1.63469	5.23905	2.47306	0.767351	0	1.6797	2.36798	-1.29517	1.06412	-1.21713	0.223556	0.297514
SP119_0433	hypothetical protein	2.01416	3.26938	2.99374	2.47306	1.5347	0.640501	0.839849	1.57865	-1.24727	0.979958	-1.27278	0.203095	0.275084
SP119_0434	Fic family protein	222.565	225.587	217.795	227.521	184.164	182.543	262.873	283.368	0.0289018	0.182712	0.158183	0.874313	0.901788
SP119_0435	asparagine ligase A	591.157	545.987	480.496	450.096	529.472	463.722	621.488	721.444	0.176673	0.174633	1.01168	0.311689	0.39646
SP119_0436	ATP-grasp domain-containing protein	1287.05	1298.76	1163.82	1077.02	1348.24	1247.7	1567.16	1915.7	0.332884	0.174425	1.90847	0.056331	0.0887961
SP119_0437	LD-carboxypeptidase	1451.21	1420.55	1279.82	1177.79	1675.89	1475.71	1697.34	2038.04	0.370216	0.154502	2.39619	0.0165667	0.028972
SP119_0438	histidyl-tRNA synthetase	776.46	917.879	859.204	711.622	947.679	894.779	1024.62	1099.53	0.280729	0.179063	1.56777	0.116935	0.169634
SP119_0439	transposase, partial	11.0779	7.35611	5.98748	6.18264	4.60411	9.60751	5.03909	4.73596	-0.306435	0.528761	-0.579534	0.562229	0.638281
SP119_0440	IS3 family transposase	5.03541	0.817346	0.748435	2.47306	2.30205	1.281	2.51955	0.789326	-0.358997	0.892768	-0.402117	0.687598	0.749588
SP119_0441	Cof-type HAD-IIB family hydrolase	643.526	711.091	702.781	665.252	537.913	558.517	524.906	505.958	-0.355875	0.116849	-3.0456	0.00232215	0.00485012
SP119_0442	Cof-type HAD-IIB family hydrolase	652.589	624.452	756.668	708.531	457.341	494.467	570.258	498.065	-0.443066	0.0990402	-4.4736	7.69147e-06	2.21235e-05
SP119_0443	signal recognition particle-docking protein FtsY	1870.15	1798.16	2007.3	2312.31	1677.43	1483.4	1519.29	1431.05	-0.38733	0.0957659	-4.04455	5.24238e-05	0.00013648
SP119_0444	MFS transporter	50.3541	56.3969	41.164	53.789	76.7351	69.8146	80.6255	86.8259	0.636097	0.210927	3.01572	0.00256373	0.0053005
SP119_0445	transcription antiterminator BglG	69.4887	68.657	66.6108	63.0629	199.511	192.791	482.073	649.616	2.50852	0.308839	8.12244	4.56885e-16	2.89571e-15
SP119_0446	PTS beta-glucoside transporter subunit EIIBCA	113.8	120.15	127.234	105.723	319.985	358.04	776.86	973.239	2.37822	0.26752	8.88989	6.11719e-19	4.51542e-18
SP119_0447	glycoside hydrolase family 1 protein	167.176	129.958	149.687	132.927	324.59	363.164	779.38	1036.39	2.11117	0.279682	7.54848	4.4036e-14	2.45267e-13
SP119_0448	TIGR03943 family protein	538.789	613.827	568.063	626.92	630.763	628.972	575.297	535.953	0.0136825	0.123294	0.110974	0.911637	0.933996
SP119_0449	permease	267.884	270.541	286.651	295.53	310.01	304.238	276.31	261.267	0.038945	0.129123	0.301611	0.762949	0.811516
SP119_0450	hypothetical protein	206.452	261.551	237.254	261.526	328.426	293.99	256.994	242.323	0.211753	0.125408	1.68851	0.0913133	0.135898
SP119_0451	RNA-binding transcriptional accessory protein	870.119	839.414	928.808	950.89	1012.9	1037.61	1093.48	895.096	0.169461	0.0963872	1.75813	0.0787261	0.119192
SP119_0452	SprT family protein	442.109	380.883	398.168	414.855	418.974	494.467	509.788	439.655	0.188967	0.0932308	2.02687	0.0426759	0.0690479
SP119_0453	PspC domain-containing protein	2926.58	3670.7	3010.21	3675.58	7646.65	9426.89	8245.64	7570.43	1.30793	0.166641	7.84877	4.20136e-15	2.48299e-14
SP119_0454	HPr kinase/phosphorylase	2731.21	3072.4	2785.68	3143.87	3173	3331.88	3369.47	3020.75	0.135891	0.0900928	1.50835	0.131465	0.187485
SP119_0455	prolipoprotein diacylglyceryl transferase	1658.66	1786.72	1852.38	1958.66	1397.35	1566.02	1630.15	1548.66	-0.241276	0.0985691	-2.44778	0.0143738	0.0254519
SP119_0456	DUF948 domain containing protein	1317.26	1378.86	1380.12	1431.28	1127.24	1157.38	1204.34	1113.74	-0.259562	0.0887339	-2.92518	0.00344262	0.00695334
SP119_0457	YtxH domain-containing protein	2743.29	2847.63	2794.66	2987.45	2384.16	2186.67	2334.78	2192.75	-0.322481	0.0751703	-4.29001	1.78666e-05	4.87946e-05
SP119_0458	DUF3270 domain-containing protein	495.485	409.49	482.741	447.623	669.898	871.721	678.598	662.245	0.652418	0.161534	4.03888	5.37068e-05	0.000139425
SP119_0459	peptidase U32	690.858	671.041	663.114	626.302	578.583	603.352	590.414	567.526	-0.178514	0.0872177	-2.04676	0.0406817	0.0661707
SP119_0460	collagenase-like protease	1372.65	1258.71	1341.94	1276.1	1042.83	1213.75	1111.96	1022.97	-0.256637	0.102431	-2.50546	0.0122292	0.0218864
SP119_0462	hypothetical protein	435.06	459.348	361.494	443.295	652.248	563.641	588.734	621.989	0.514077	0.0948385	5.42055	5.94152e-08	2.16248e-07
SP119_0463	hypothetical protein	285.004	290.975	303.116	298.003	223.299	235.704	223.4	202.068	-0.412194	0.131184	-3.14211	0.00167734	0.00358482
SP119_0464	lysine--tRNA ligase	3800.73	3861.96	4186.75	4180.08	2610.53	3316.51	2936.11	2832.89	-0.454682	0.088037	-5.16467	2.4087e-07	8.29713e-07
SP119_0465	HAD family hydrolase	197.388	203.519	179.625	187.334	244.018	295.271	291.428	265.214	0.514883	0.148161	3.47517	0.000510539	0.00118034
SP119_0466	histidine phosphatase family protein	455.201	445.453	467.772	423.511	313.079	370.209	328.381	291.261	-0.45696	0.106067	-4.3082	1.64588e-05	4.52187e-05
SP119_0468	aminoacyl-tRNA deacylase	618.349	571.325	555.339	539.126	436.623	521.368	510.628	402.556	-0.285761	0.119744	-2.38643	0.0170127	0.0296954
SP119_0469	energy-coupled thiamine transporter ThiT	1965.82	2544.4	1969.13	2523.75	1909.17	1911.89	1962.73	1716.78	-0.263588	0.196036	-1.34459	0.178756	0.245373
SP119_0470	N-acetylmuramoyl-L-alanine amidase	894.289	972.641	824.027	869.279	532.542	567.484	669.36	621.989	-0.574469	0.126239	-4.55064	5.34832e-06	1.56532e-05
SP119_0471	membrane protein	1637.52	2465.93	1571.71	2505.21	2114.05	2303.24	2290.27	2182.49	0.11978	0.218448	0.548321	0.583471	0.657523
SP119_0472	DUF4430 domain-containing protein	2065.53	2796.14	1897.28	2747.57	2501.56	2700.35	2707.67	2473.75	0.127143	0.210939	0.602748	0.546676	0.624094
SP119_0473	glutathione peroxidase GpoA	448.152	451.175	397.419	436.494	471.154	454.755	438.401	472.017	0.0843719	0.0990958	0.851418	0.394537	0.47992
SP119_0474	oligoendopeptidase F	963.778	942.4	944.526	975.003	1126.47	1206.7	1269.85	1202.14	0.328684	0.099574	3.30091	0.00096373	0.0021239
SP119_0475	phosphoenolpyruvate carboxylase	1781.53	1947.73	1967.64	2059.44	3248.96	3771.91	3538.28	3261.5	0.833213	0.161707	5.1526	2.56903e-07	8.77672e-07
SP119_0476	FtsW/RodA/SpoVE family cell cycle protein	627.412	666.954	570.308	647.941	1156.4	1364.27	1279.93	1141.37	0.976162	0.117739	8.29092	1.12372e-16	7.35016e-16
SP119_0478	elongation factor Tu	45684.3	45424.8	45350.7	48683.4	55343.7	58851.8	63812.6	68072.3	0.410467	0.0854397	4.80417	1.55395e-06	4.83277e-06
SP119_0479	triose-phosphate isomerase	5925.67	5953.55	5795.88	6122.67	7196.22	7741.73	7747.61	7733.03	0.354091	0.0872816	4.05688	4.97333e-05	0.000130213
SP119_0480	aminoacyltransferase	1702.98	1871.72	1650.3	1958.66	2002.02	1532.72	1715.81	1933.85	-0.000455194	0.116825	-0.00389637	0.996891	0.997727
SP119_0481	N-acetyltransferase	1411.93	1521.08	1362.15	1532.06	1465.64	1138.81	1411.79	1461.04	-0.0900039	0.122927	-0.732176	0.464061	0.548436
SP119_0482	Putative phosphatase	715.028	836.145	699.787	843.931	959.956	751.307	865.045	922.723	0.175609	0.118356	1.48374	0.137878	0.195088
SP119_0483	hypothetical protein	74.5241	84.1866	70.3529	68.6273	115.87	113.369	120.098	113.663	0.640772	0.14843	4.317	1.58165e-05	4.37091e-05
SP119_0484	HD domain-containing protein	278.962	265.637	324.073	285.638	272.41	391.986	367.854	345.725	0.255432	0.146993	1.73772	0.0822606	0.12393
SP119_0485	DUF1934 domain-containing protein	117.829	126.689	114.511	115.615	245.552	236.985	201.564	202.068	0.903353	0.140438	6.43239	1.25613e-10	5.63114e-10
SP119_0486	cation-translocating P-type ATPase	10019.5	10662.3	9932.49	11183.8	11734.3	11542.5	11113.7	10883.2	0.115203	0.115149	1.00046	0.317087	0.401381
SP119_0487	LacI family transcriptional regulator	346.436	404.586	330.808	451.333	343.006	266.448	324.182	365.458	-0.24215	0.152536	-1.58749	0.112401	0.163702
SP119_0488	oligohyaluronate lyase	0	0.817346	1.49687	1.23653	2.30205	0	1.6797	1.57865	0.574291	1.46778	0.391266	0.695601	0.755623
SP119_0489	PTS N-acetylglucosamine transporter subunit IIBC	2.01416	3.26938	0.748435	3.09132	4.60411	5.12401	1.6797	4.73596	0.824316	0.76133	1.08273	0.278927	0.36002
SP119_0490	PTS N-acetylgalactosamine transporter subunit IIC	5.03541	1.63469	1.49687	0.618264	1.5347	4.4835	3.3594	4.73596	0.788598	0.810494	0.972984	0.330561	0.41523
SP119_0491	PTS system mannose/fructose/N-acetylgalactosamine-transporter subunit IIB	0	0.817346	1.49687	1.85479	4.60411	5.12401	4.19925	8.68259	2.325	0.849848	2.73579	0.00622312	0.0119147
SP119_0492	glucuronyl hydrolase	5.03541	8.9908	7.48435	11.1288	18.4164	16.0125	16.797	14.9972	0.996807	0.484961	2.05544	0.0398368	0.0652585
SP119_0493	PTS N-acetylgalactosamine transporter subunit IIA	3.02125	2.45204	1.49687	0.618264	3.83676	4.4835	2.51955	7.10394	1.32534	0.742375	1.78527	0.074218	0.113407
SP119_0494	gluconate 5-dehydrogenase	65.4604	67.0224	85.3216	69.8638	61.3881	63.4096	76.4263	69.4607	-0.0944352	0.180022	-0.524575	0.599879	0.672907
SP119_0495	hypothetical protein	25.1771	28.6071	41.9124	29.0584	23.7879	33.9465	26.8752	33.1517	-0.0858836	0.280198	-0.30651	0.759216	0.80895
SP119_0496	sugar kinase	50.3541	43.3193	58.378	43.2785	72.8984	62.1286	52.0706	52.0955	0.296958	0.220773	1.34508	0.178598	0.245339
SP119_0497	bifunctional 2-keto-4-hydroxyglutarate aldolase/2-keto-3-deoxy-6-phosphogluconate aldolase	105.744	91.5427	103.284	83.4657	91.3148	103.121	65.5082	80.5113	-0.162243	0.175387	-0.925058	0.354936	0.440197
SP119_0498	HAD family phosphatase	235.657	261.551	205.071	251.015	249.389	211.365	234.318	249.427	-0.0151888	0.124882	-0.121625	0.903196	0.927416
SP119_0499	tRNA epoxyqueuosine(34) reductase QueG	814.73	935.861	804.568	954.6	859.433	829.448	817.173	828.793	-0.0748452	0.0975138	-0.767534	0.442764	0.528442
SP119_0500	peptide chain release factor 2	1376.68	1557.86	1309.76	1530.82	1770.28	1922.78	1874.54	1868.34	0.364349	0.0973156	3.744	0.000181116	0.000439751
SP119_0501	cell division ATP-binding protein FtsE	1123.9	1159.81	1022.36	1154.3	1181.72	1336.08	1237.1	1288.97	0.177546	0.11966	1.48375	0.137875	0.195088
SP119_0502	ABC transporter permease	2178.32	2294.29	2112.08	2205.35	2276.73	2444.79	2333.94	2345.88	0.0970778	0.108745	0.892714	0.372011	0.457362
SP119_0503	MBL fold metallo-hydrolase	228.608	301.601	200.581	315.933	335.332	331.779	320.822	326.781	0.326798	0.178565	1.83014	0.067229	0.10349
SP119_0504	acetoin reductase	453.187	560.699	398.916	562.62	451.202	487.421	477.874	511.483	-0.0364749	0.12601	-0.28946	0.772229	0.819018
SP119_0506	bifunctional DnaQ family exonuclease/ATP-dependent helicase	681.795	727.438	669.85	698.02	861.735	990.855	952.389	934.562	0.429415	0.107094	4.00971	6.0793e-05	0.000156935
SP119_0507	pyridoxal phosphate-dependent aminotransferase	2972.91	2387.47	2907.67	2476.77	2836.9	3710.42	3198.15	3016.81	0.248666	0.126523	1.96539	0.0493696	0.0791118
SP119_0508	asparagine--tRNA ligase	2202.49	1881.53	2238.57	2000.7	1839.34	2362.81	2176.89	2075.93	0.0231011	0.102352	0.225703	0.821433	0.85735
SP119_0509	RNase adapter RapZ	833.864	759.314	822.531	753.046	1405.79	1478.28	1263.13	1197.41	0.755424	0.104081	7.25806	3.92676e-13	2.06211e-12
SP119_0510	YvcK family protein	801.638	676.762	838.248	702.348	1084.27	1154.82	1001.1	925.09	0.465887	0.101216	4.60291	4.16635e-06	1.2272e-05
SP119_0511	DNA-binding protein WhiA	1091.68	887.637	1106.19	861.242	1379.7	1574.35	1405.07	1210.83	0.498656	0.107409	4.64257	3.44099e-06	1.02339e-05
SP119_0512	recombinase family protein	61.432	47.4061	54.6358	45.1333	160.376	111.447	117.579	134.975	1.33116	0.523116	2.54468	0.0109379	0.0197704
SP119_0513	hypothetical protein	208.466	201.884	194.593	185.479	142.727	82.6246	120.098	125.503	-0.748182	0.270645	-2.76444	0.00570208	0.0110088
SP119_0514	XRE family transcriptional regulator	246.735	232.944	220.788	207.737	191.07	122.976	177.208	235.219	-0.322641	0.260072	-1.24058	0.214759	0.287493
SP119_0515	XRE family transcriptional regulator	167.176	150.392	136.964	126.126	18.4164	21.1365	17.6368	17.3652	-2.94581	0.19776	-14.8959	3.50364e-50	8.70228e-49
SP119_0516	hypothetical protein	79.5595	73.5611	77.0889	64.9177	3.83676	5.76451	8.39849	5.52528	-3.6562	0.320013	-11.4252	3.13029e-30	3.68812e-29
SP119_0517	hypothetical protein	8.05666	4.90407	12.7234	11.747	1.5347	1.9215	0	0	-3.3563	0.851205	-3.94299	8.04705e-05	0.000204288
SP119_0518	hypothetical protein	82.5808	82.5519	90.5607	63.6812	4.60411	4.4835	5.87894	3.94663	-4.08142	0.34729	-11.7522	6.88112e-32	8.66267e-31
SP119_0519	chromosome segregation protein SMC	872.133	665.319	815.795	613.936	62.9228	44.1945	49.5511	50.5169	-3.84212	0.158019	-24.3143	1.38507e-130	1.69717e-128
SP119_0520	hypothetical protein	867.098	585.22	746.19	573.131	42.9717	52.5211	37.7932	52.0955	-3.89359	0.164922	-23.6086	3.14182e-123	3.39686e-121
SP119_0521	hypothetical protein	249.756	172.46	232.015	145.91	9.20821	13.4505	17.6368	12.6292	-3.91898	0.241765	-16.2099	4.29527e-59	1.59955e-57
SP119_0522	hypothetical protein	408.875	271.359	365.985	265.235	21.4858	21.777	20.9962	21.3118	-3.93274	0.197713	-19.8911	4.85862e-88	3.18934e-86
SP119_0523	hypothetical protein	507.57	378.431	443.074	329.535	31.4614	27.5415	23.5158	40.2556	-3.75383	0.180111	-20.8418	1.80977e-96	1.38598e-94
SP119_0524	DEAD/DEAH box helicase	1016.15	665.319	1008.89	625.683	60.6207	55.7236	57.9496	43.4129	-3.92705	0.177565	-22.1162	2.20854e-108	2.02965e-106
SP119_0525	hypothetical protein	409.883	313.861	391.432	295.53	23.7879	22.4175	28.5549	25.2584	-3.82253	0.187237	-20.4154	1.21971e-92	8.62244e-91
SP119_0526	hypothetical protein	1605.29	1056.01	1499.86	1066.51	107.429	103.761	88.1842	93.9298	-3.72939	0.1565	-23.83	1.63453e-125	1.87767e-123
SP119_0527	hypothetical protein	98.6941	67.8397	93.5544	65.536	9.20821	5.12401	3.3594	8.68259	-3.62243	0.335434	-10.7992	3.47139e-27	3.64595e-26
SP119_0528	RusA family crossover junction endodeoxyribonuclease	126.892	100.534	133.222	85.3204	8.44086	11.529	11.7579	10.2612	-3.40161	0.270077	-12.595	2.25023e-36	3.47557e-35
SP119_0529	hypothetical protein	63.4462	38.4153	71.1014	36.4776	6.13881	4.4835	1.6797	5.52528	-3.53728	0.427833	-8.26789	1.36348e-16	8.8868e-16
SP119_0530	hypothetical protein	72.5099	40.8673	58.378	35.8593	4.60411	4.4835	6.71879	3.15731	-3.45034	0.388565	-8.8797	6.70404e-19	4.92881e-18
SP119_0531	hypothetical protein	36.255	35.1459	38.9186	22.8758	1.5347	4.4835	5.03909	2.36798	-3.29431	0.443106	-7.43459	1.0489e-13	5.72072e-13
SP119_0532	hypothetical protein	34.2408	19.6163	9.72966	10.5105	0.767351	1.281	1.6797	6.31461	-2.88496	0.664021	-4.34469	1.39475e-05	3.89597e-05
SP119_0533	hypothetical protein	112.793	55.5795	92.806	49.4611	9.97556	6.40501	2.51955	2.36798	-3.83826	0.401115	-9.56898	1.07968e-21	8.93898e-21
SP119_0534	SAM-dependent DNA methyltransferase	24.17	34.3285	29.9374	17.9297	2.30205	4.4835	1.6797	1.57865	-3.3493	0.509912	-6.56838	5.08643e-11	2.37884e-10
SP119_0535	DUF1492 domain-containing protein	205.445	187.99	192.348	167.55	21.4858	23.058	20.1564	18.1545	-3.17335	0.186271	-17.0362	4.42523e-65	2.08553e-63
SP119_0536	adenine methyltransferase	239.686	188.807	226.028	190.425	16.8817	24.339	26.8752	27.6264	-3.14162	0.193819	-16.2091	4.35133e-59	1.59955e-57
SP119_0537	hypothetical protein	80.5666	85.8213	77.0889	72.3369	6.13881	5.76451	9.23834	7.89326	-3.45946	0.28723	-12.0442	2.08046e-33	2.81168e-32
SP119_0538	PBSX family phage terminase large subunit	205.445	179.816	241.745	186.098	19.9511	18.5745	20.9962	18.9438	-3.37644	0.206371	-16.361	3.62953e-60	1.41938e-58
SP119_0539	phage capsid protein	331.33	300.783	350.268	306.659	35.2982	30.1035	41.9925	42.6236	-3.11404	0.154866	-20.1079	6.29198e-90	4.28321e-88
SP119_0540	phage capsid protein	314.21	287.706	327.066	290.584	49.1105	64.6906	41.9925	53.6742	-2.53128	0.163718	-15.4612	6.33915e-54	1.91006e-52
SP119_0541	hypothetical protein	59.4179	43.3193	35.1765	43.8968	19.9511	18.5745	15.9571	19.7332	-1.27726	0.245131	-5.21052	1.88308e-07	6.56754e-07
SP119_0542	hypothetical protein	66.4674	61.3009	65.1139	55.6438	6.13881	8.96701	6.71879	3.94663	-3.24109	0.30468	-10.6377	1.99058e-26	2.04396e-25
SP119_0543	hypothetical protein	322.266	348.189	303.116	320.879	35.2982	36.5085	36.1135	43.4129	-3.09745	0.176957	-17.504	1.33548e-68	6.6341e-67
SP119_0544	N4-gp56 family major capsid protein	418.946	411.942	420.621	401.872	43.739	33.9465	51.2308	52.0955	-3.20447	0.144612	-22.1591	8.51871e-109	8.24073e-107
SP119_0545	hypothetical protein	216.523	219.866	213.304	188.571	24.5552	28.8225	19.3165	30.7837	-3.0075	0.188145	-15.985	1.62542e-57	5.53247e-56
SP119_0546	hypothetical protein	44.3116	56.3969	51.642	32.1497	10.7429	5.12401	5.87894	3.94663	-2.84302	0.338723	-8.39336	4.72432e-17	3.15756e-16
SP119_0547	capsid protein	192.353	161.834	144.448	131.072	18.4164	14.091	19.3165	21.3118	-3.11152	0.217997	-14.2732	3.2126e-46	6.86601e-45
SP119_0548	phage capsid protein	202.424	196.163	190.851	174.969	22.2532	19.215	26.8752	24.4691	-3.05082	0.189139	-16.1301	1.56892e-58	5.65425e-57
SP119_0549	hypothetical protein	214.509	178.181	179.625	199.081	23.7879	19.8555	31.9143	29.9944	-2.88319	0.188882	-15.2645	1.31808e-52	3.51106e-51
SP119_0550	hypothetical protein	162.14	156.93	155.675	139.109	17.6491	19.8555	20.9962	14.9972	-3.05795	0.217266	-14.0747	5.43127e-45	1.10919e-43
SP119_0551	hypothetical protein	182.282	168.373	173.637	158.276	20.7185	25.62	17.6368	23.6798	-2.94851	0.203913	-14.4597	2.17845e-47	4.88291e-46
SP119_0552	tape measure domain-containing protein	869.112	797.729	877.915	828.474	100.523	112.088	118.419	131.028	-2.86923	0.127736	-22.4622	9.71712e-112	9.92226e-110
SP119_0553	hypothetical protein	272.919	204.336	238.002	241.123	36.8329	38.43	36.9534	29.2051	-2.75203	0.168027	-16.3785	2.72224e-60	1.11188e-58
SP119_0554	phage protein	741.213	599.932	698.29	633.721	92.0821	95.4346	95.7428	119.188	-2.73192	0.166962	-16.3625	3.5424e-60	1.41542e-58
SP119_0555	hyaluronoglucosaminidase	364.564	295.879	331.557	302.331	36.8329	38.43	45.3519	48.1489	-2.94227	0.15433	-19.0648	4.94955e-81	2.9346e-79
SP119_0556	hypothetical protein	567.994	507.572	538.874	479.155	75.2004	71.7361	83.1451	82.8793	-2.74378	0.146131	-18.7762	1.18288e-78	6.39448e-77
SP119_0557	hypothetical protein	55.3895	52.3101	43.4093	45.1333	4.60411	7.04551	9.23834	8.68259	-2.73301	0.310086	-8.8137	1.21083e-18	8.6934e-18
SP119_0560	lysin	365.571	375.979	386.941	344.991	52.1799	57.6451	60.4691	63.1461	-2.65885	0.171691	-15.4862	4.29953e-54	1.33941e-52
SP119_0561	exotoxin type C	872.133	1056.01	880.16	885.354	393.651	320.25	399.768	464.124	-1.22868	0.13087	-9.38859	6.0806e-21	4.92341e-20
SP119_0562	DNAse SpdI	739.198	747.871	712.511	728.933	361.422	307.44	306.545	348.093	-1.14604	0.11681	-9.81116	1.00804e-22	8.86493e-22
SP119_0563	dipeptidase	2563.02	2350.69	2664.43	2392.68	957.654	869.159	859.166	861.944	-1.4906	0.103012	-14.4702	1.86964e-47	4.24248e-46
SP119_0564	Zinc-binding protein AdcA	2591.22	2808.4	2427.92	2733.96	12993.6	7800.02	5992.32	4510.21	1.56717	0.700678	2.23665	0.0253095	0.0430331
SP119_0565	GntR family transcriptional regulator	344.422	385.787	334.551	352.411	303.871	390.065	332.58	306.259	-0.0867448	0.121087	-0.716385	0.473753	0.557821
SP119_0566	SIS domain-containing protein	1303.16	1254.63	1257.37	1273.01	620.787	828.167	649.203	745.124	-0.838176	0.103743	-8.07932	6.51279e-16	4.0716e-15
SP119_0567	type B 50S ribosomal protein L31	3530.83	3946.15	3458.52	3921.03	2728.7	2685.62	2978.1	3094.16	-0.371413	0.110226	-3.36957	0.00075285	0.00169784
SP119_0568	bifunctional oligoribonuclease/PAP phosphatase NrnA	1831.88	1703.35	1696.7	1636.55	1371.26	1593.57	1506.69	1490.25	-0.203663	0.109033	-1.86789	0.0617772	0.0962258
SP119_0569	flavodoxin	1658.66	1685.37	1560.49	1725.58	1843.18	2032.95	1791.4	1827.29	0.177189	0.0785436	2.25594	0.0240746	0.0410856
SP119_0570	chorismate mutase	270.905	262.368	288.896	268.945	250.156	327.296	250.275	226.537	-0.0465334	0.129458	-0.359447	0.719261	0.775367
SP119_0571	voltage-gated chloride channel protein	702.943	595.845	717.001	647.941	641.506	782.692	629.047	589.627	-0.00977528	0.120241	-0.0812975	0.935205	0.952831
SP119_0572	50S ribosomal protein L19	2903.42	3068.32	2796.16	3038.15	4166.72	3860.94	4410.05	4567.04	0.526206	0.100609	5.23019	1.6934e-07	5.95118e-07
SP119_0573	hydrolase	2493.54	2117.74	2477.32	2052.02	1714.26	1975.94	1751.09	1753.09	-0.34471	0.108524	-3.17636	0.00149136	0.00320599
SP119_0574	DNA topoisomerase (ATP-hydrolyzing) subunit B	11428.4	9222.11	11061.1	9147.84	6820.98	7890.97	6974.95	7283.11	-0.495979	0.127002	-3.90529	9.41112e-05	0.000237279
SP119_0575	septation ring formation regulator EzrA	10994.3	9640.59	10984.8	9704.27	6955.27	7875.6	7556.96	7633.58	-0.460911	0.113933	-4.04547	5.22185e-05	0.000136138
SP119_0576	DUF1694 domain-containing protein	49.347	114.428	74.0951	86.557	78.2698	78.7816	77.2661	104.191	0.0525115	0.210129	0.249902	0.802663	0.842544
SP119_0577	Enolase	18496.1	19161.9	18847.9	20248.1	19708.6	20967.4	25387	29346.4	0.313849	0.1304	2.40681	0.0160924	0.0282289
SP119_0578	IS110 family transposase	252.778	298.331	284.405	309.132	131.984	138.989	126.817	115.242	-1.15834	0.157921	-7.33493	2.21844e-13	1.18877e-12
SP119_0579	hypothetical protein	130.921	119.332	139.957	136.018	63.6901	64.6906	72.227	54.4635	-1.04699	0.166736	-6.27935	3.39989e-10	1.4808e-09
SP119_0581	transcriptional regulator, partial	196.381	216.597	200.581	218.865	115.87	131.303	104.141	94.7192	-0.89752	0.154765	-5.79923	6.66221e-09	2.63904e-08
SP119_0582	putative extracellular matrix binding protein	345.429	303.235	312.098	331.39	146.564	106.323	159.571	161.812	-1.17196	0.224745	-5.21463	1.84189e-07	6.4361e-07
SP119_0584	streptolysin associated protein SagB	1593.2	1438.53	1543.27	1394.8	604.673	662.278	582.855	528.059	-1.32682	0.120574	-11.0042	3.64882e-28	3.92195e-27
SP119_0585	streptolysin associated protein SagC	1773.47	1615.08	1720.65	1582.76	569.375	677.65	537.503	550.16	-1.51765	0.118777	-12.7773	2.19591e-37	3.50964e-36
SP119_0586	streptolysin associated protein SagD	2887.31	2664.55	2737.03	2651.12	908.544	983.169	875.123	850.104	-1.59559	0.0839306	-19.0109	1.38633e-80	7.91137e-79
SP119_0587	CPBP family intramembrane metalloprotease	986.941	947.304	992.425	881.026	326.892	312.564	344.338	291.261	-1.57825	0.102586	-15.3847	2.07468e-53	5.77767e-52
SP119_0588	hypothetical protein	1347.48	1310.21	1358.41	1240.86	464.247	506.636	494.671	419.132	-1.47924	0.126543	-11.6896	1.44113e-31	1.80191e-30
SP119_0589	ABC transporter ATP-binding protein	2464.33	2112.84	2284.23	2092.21	874.013	828.167	771.821	712.762	-1.48963	0.114364	-13.0254	8.77142e-39	1.46563e-37
SP119_0590	ABC transporter permease	2538.85	2413.62	2543.93	2092.21	864.037	886.453	831.451	752.228	-1.52311	0.105075	-14.4954	1.29544e-47	3.05259e-46
SP119_0591	ABC transporter permease	2487.49	2424.25	2525.97	2124.97	814.927	867.238	781.9	693.818	-1.59777	0.129632	-12.3254	6.60791e-35	9.48855e-34
SP119_0592	nuclease	7613.54	7070.04	7384.06	7256.57	5841.84	6134.07	5167.59	4741.48	-0.422005	0.116733	-3.61514	0.000300181	0.000709168
SP119_0593	queuosine transporter QueT	2450.23	2424.25	2386.76	2385.26	2038.08	2173.86	2055.95	1907.8	-0.238321	0.0870456	-2.73789	0.00618346	0.0118511
SP119_0594	NAD-dependent DNA ligase LigA	361.543	342.468	367.482	387.033	573.211	596.947	705.473	715.919	0.826994	0.105938	7.80637	5.88609e-15	3.45643e-14
SP119_0595	diacylglycerol kinase	354.493	334.294	340.538	296.767	582.42	667.402	777.7	861.155	1.12465	0.131386	8.55988	1.12982e-17	7.95638e-17
SP119_0596	F0F1 ATP synthase subunit C	323.273	345.737	316.588	338.809	582.42	599.509	698.754	626.725	0.920061	0.138838	6.62685	3.42919e-11	1.62445e-10
SP119_0597	F0F1 ATP synthase subunit A	1568.03	1606.9	1578.45	1698.99	2524.59	2528.06	2857.17	2960.76	0.752063	0.107476	6.99746	2.60636e-12	1.30176e-11
SP119_0598	ATP synthase F0 subunit B	1613.35	1640.41	1639.82	1711.36	2519.98	2446.71	2861.37	2830.52	0.68988	0.0975326	7.07333	1.51264e-12	7.72286e-12
SP119_0599	F0F1 ATP synthase subunit delta	1051.39	1047.02	1132.38	1114.73	1581.51	1630.71	1883.78	1970.16	0.700598	0.103326	6.78049	1.19769e-11	5.76271e-11
SP119_0600	F0F1 ATP synthase subunit alpha	3103.83	2713.59	3510.16	3303.39	3766.16	4327.86	5071.01	4953.02	0.520251	0.132674	3.92126	8.80859e-05	0.000222393
SP119_0601	F0F1 ATP synthase subunit gamma	2690.92	2382.56	3037.15	2748.18	3005.71	3256.31	3718.01	3840.86	0.347749	0.119685	2.90553	0.00366637	0.00734072
SP119_0602	F0F1 ATP synthase subunit beta	5167.34	4327.85	5918.63	5015.98	4975.5	5317.44	6082.19	6007.56	0.131626	0.126721	1.03871	0.298939	0.381563
SP119_0603	F0F1 ATP synthase subunit epsilon	2296.15	2100.58	2508.76	2304.89	1947.54	2162.97	2449.84	2360.09	-0.0464465	0.102835	-0.451658	0.651515	0.718347
SP119_0604	membrane protein	526.704	469.974	488.728	448.86	490.337	573.248	505.589	422.29	0.0445518	0.126021	0.353527	0.723693	0.778775
SP119_0605	UDP-N-acetylglucosamine 1-carboxyvinyltransferase 1	4570.14	4692.38	4712.9	4744.56	4824.34	4961.96	4576.34	4508.63	0.0116354	0.0833888	0.139532	0.88903	0.913891
SP119_0606	DNA-directed RNA polymerase subunit beta	478.364	519.015	502.949	486.574	468.084	479.735	508.109	422.29	-0.0814387	0.107199	-0.759696	0.447437	0.532451
SP119_0607	DNA/RNA non-specific endonuclease	796.602	765.853	774.631	753.664	666.061	703.27	703.794	612.517	-0.202004	0.105827	-1.90881	0.0562863	0.0887961
SP119_0608	phenylalanine--tRNA ligase subunit alpha	921.48	823.067	841.242	845.785	1300.66	1440.49	1693.14	1782.3	0.857428	0.133255	6.4345	1.23882e-10	5.56712e-10
SP119_0609	phenylalanine--tRNA ligase subunit beta	2729.19	2333.52	2685.39	2507.68	3128.49	3618.19	3840.63	4317.62	0.539427	0.114393	4.71555	2.41054e-06	7.32979e-06
SP119_0610	OsmC family peroxiredoxin	68.4816	83.3693	69.6045	66.1543	50.6452	51.8806	47.0315	66.3034	-0.41237	0.179998	-2.29097	0.0219652	0.0376956
SP119_0611	DUF1722 domain-containing protein	68.4816	72.7438	77.0889	80.3743	52.9472	57.0046	45.3519	60.7781	-0.469854	0.160898	-2.92019	0.00349813	0.00704996
SP119_0612	ABC transporter permease	2297.15	3556.27	2343.35	3386.85	2163.16	2239.83	2642.17	2472.96	-0.283543	0.224684	-1.26196	0.206962	0.27827
SP119_0613	ABC transporter ATP-binding protein	2724.16	3742.63	2765.47	3849.31	2294.38	2252.64	2543.06	2547.16	-0.441009	0.227071	-1.94216	0.0521172	0.0830082
SP119_0614	neutral zinc metallopeptidase	707.979	882.733	693.051	821.055	934.634	827.527	834.81	863.523	0.155747	0.124664	1.24934	0.211542	0.283599
SP119_0615	ATP-dependent helicase/deoxyribonuclease subunit B	1272.95	1275.06	1248.39	1230.35	2145.51	1936.87	1961.05	1889.65	0.658387	0.120175	5.47857	4.28778e-08	1.58252e-07
SP119_0616	ATP-dependent helicase/nuclease subunit A	1634.49	1533.34	1576.95	1375.02	3255.1	2763.76	3151.11	3402	1.03892	0.143982	7.21559	5.36997e-13	2.78814e-12
SP119_0617	amino acid ABC transporter substrate-binding protein	852.999	786.287	850.971	704.203	701.359	614.881	674.399	724.602	-0.234171	0.156701	-1.49438	0.135076	0.192011
SP119_0618	30S ribosomal protein S21	2522.74	3089.57	2609.79	3128.42	2113.29	1594.21	2201.24	2629.25	-0.411262	0.15767	-2.60838	0.00909729	0.0167711
SP119_0619	large conductance mechanosensitive channel protein MscL	4916.58	6486.46	4642.55	5906.28	3312.65	3224.92	3405.59	3606.43	-0.696224	0.138907	-5.01217	5.38194e-07	1.76328e-06
SP119_0620	DNA primase	2847.02	2438.14	2908.42	2490.99	2090.26	2088.03	2244.08	2221.16	-0.305695	0.101963	-2.99809	0.00271673	0.00560422
SP119_0621	RNA polymerase sigma factor RpoD	4126.02	3744.26	3924.05	3513.59	2360.37	2052.16	2570.78	2623.72	-0.672203	0.111859	-6.00935	1.86266e-09	7.65899e-09
SP119_0622	DUF59 domain-containing protein	1613.35	1504.73	1493.88	1400.37	787.302	686.617	827.251	931.405	-0.895625	0.101589	-8.81613	1.18484e-18	8.54015e-18
SP119_0623	dTDP-4-dehydrorhamnose reductase	798.616	883.551	737.957	883.499	1031.32	920.399	1111.96	1258.98	0.386909	0.122673	3.15399	0.00161055	0.0034501
SP119_0624	glycosyltransferase family 1 protein	2066.53	1980.43	1934.71	1924.66	1724.24	2002.85	2184.45	2138.29	0.0260995	0.0954549	0.273423	0.784528	0.829191
SP119_0625	glycosyltransferase family 2 protein	1408.91	1292.22	1323.98	1277.95	1184.79	1381.56	1517.61	1521.03	0.0801708	0.0986962	0.812299	0.41662	0.501801
SP119_0626	ABC transporter permease	796.602	709.456	808.31	651.032	736.657	946.66	1033.01	1063.22	0.350801	0.123963	2.82989	0.00465643	0.00915151
SP119_0627	ABC transporter ATP-binding protein	1530.77	1345.35	1520.82	1337.92	1784.86	1929.19	2335.62	2382.98	0.556411	0.0990599	5.61691	1.944e-08	7.44388e-08
SP119_0628	glycosyl transferase	1409.92	1123.85	1312.01	1126.48	1784.09	1831.83	2265.07	2369.56	0.731158	0.114916	6.36255	1.98426e-10	8.72503e-10
SP119_0629	alpha-L-Rha alpha-1,3-L-rhamnosyltransferase	1573.06	1295.49	1474.42	1187.69	2355	2645.27	3319.92	3495.14	1.09562	0.143313	7.64498	2.08978e-14	1.18917e-13
SP119_0630	phosphoglycerol transferase	1789.59	1522.72	1724.4	1400.99	3802.99	4217.06	5333.88	5741.56	1.569	0.141273	11.1061	1.17151e-28	1.28169e-27
SP119_0631	glycosyl transferase family 2	413.911	282.802	352.513	289.966	848.69	956.908	1221.98	1299.23	1.69457	0.154124	10.9949	4.04573e-28	4.32328e-27
SP119_0632	DUF2304 domain-containing protein	45.3187	38.4153	47.8999	26.5854	118.172	121.055	177.208	189.438	1.94895	0.210528	9.25741	2.09453e-20	1.66656e-19
SP119_0633	polysaccharide biosynthesis protein	459.23	460.983	478.999	400.017	1038.23	1295.09	1573.04	1677.32	1.63449	0.131577	12.4223	1.97869e-35	2.90947e-34
SP119_0634	DUF2142 domain-containing protein	513.612	495.312	510.433	415.473	1284.55	1491.09	1881.26	1985.95	1.78065	0.140689	12.6567	1.02748e-36	1.60043e-35
SP119_0635	peptidase T	3479.47	3706.66	3240.73	3501.23	3611.15	3971.74	3714.65	3676.68	0.104667	0.0831257	1.25914	0.20798	0.279436
SP119_0636	hypothetical protein pore forming protein ebsA	1465.3	1593.82	1466.93	1516.6	1385.84	1568.59	1584.8	1562.08	0.0137897	0.0845596	0.163077	0.870458	0.898444
SP119_0637	ferredoxin	12.085	8.17346	11.975	10.5105	13.8123	11.529	12.5977	13.4185	0.265812	0.428572	0.620227	0.535108	0.613938
SP119_0638	LysM domain-containing protein	1679.81	1702.53	1585.93	1518.46	1438.02	1549.37	1541.12	1645.75	-0.0705171	0.0810539	-0.870003	0.384299	0.470267
SP119_0639	(d)CMP kinase	1599.25	1588.92	1582.94	1533.91	1379.7	1510.94	1386.59	1594.44	-0.102211	0.080469	-1.27019	0.204017	0.275926
SP119_0640	translation initiation factor IF-3	3112.89	2935.91	3015.45	3102.45	4718.44	4441.87	4258.03	4509.42	0.559276	0.139274	4.01565	5.92823e-05	0.00015325
SP119_0641	50S ribosomal protein L35	1894.32	1900.33	1907.76	1922.8	2772.44	2660.64	2664	2727.91	0.505478	0.140243	3.6043	0.000312999	0.000735668
SP119_0642	50S ribosomal protein L20	3092.75	3087.93	3171.87	3198.9	4304.07	3862.86	4002.72	4164.49	0.379959	0.13572	2.79958	0.00511684	0.00998381
SP119_0643	LTA synthase family protein	2796.67	3953.5	2733.29	3572.33	4030.13	3885.28	4253	4003.46	0.308474	0.121496	2.53897	0.0111181	0.020063
SP119_0644	class I SAM-dependent rRNA methyltransferase	2733.22	2519.88	2677.15	2492.22	1958.28	2099.56	1957.69	1935.43	-0.390089	0.0987624	-3.94977	7.82255e-05	0.000199415
SP119_0645	3-dehydroquinate dehydratase	1787.57	1639.6	1710.18	1585.23	1187.09	1275.88	1223.66	1177.67	-0.466322	0.123449	-3.77746	0.000158438	0.000388797
SP119_0646	chorismate synthase	2676.82	2275.49	2708.59	2375.37	1718.1	1861.29	1885.46	1862.02	-0.45381	0.133902	-3.38911	0.000701207	0.00159507
SP119_0647	YlbF/YmcA family competence regulator	1337.41	1138.56	1301.53	1181.5	1137.98	1228.48	1261.45	1363.96	0.00980907	0.132003	0.0743095	0.940764	0.955845
SP119_0648	glutathione-disulfide reductase	1433.08	1562.77	1366.64	1635.93	1350.54	1045.94	1148.07	1160.31	-0.350978	0.127953	-2.74303	0.00608751	0.0116794
SP119_0649	bifunctional folylpolyglutamate synthase/dihydrofolate synthase	132.935	129.958	172.889	155.184	339.937	406.077	365.334	324.413	1.27649	0.130159	9.80711	1.04929e-22	9.18379e-22
SP119_0650	membrane protein	107.758	118.515	107.775	122.416	245.552	327.296	238.517	233.641	1.19497	0.155688	7.67543	1.64868e-14	9.44013e-14
SP119_0651	cysteine desulfurase	946.657	944.852	917.582	992.932	1045.9	1072.84	1048.97	984.29	0.126776	0.0678466	1.86857	0.0616822	0.0961594
SP119_0652	tRNA 4-thiouridine(8) synthase ThiI	1175.27	1182.7	1225.94	1209.32	1121.1	1206.06	1230.38	1242.4	0.0013784	0.0657811	0.0209544	0.983282	0.987713
SP119_0653	capsule biosynthesis protein CapA	501.527	534.544	514.175	497.703	410.533	384.941	408.167	423.079	-0.332967	0.0893242	-3.72762	0.000193297	0.000467474
SP119_0654	50S ribosomal protein L21	2168.25	2080.14	2057.45	2074.28	4454.47	4335.55	4776.22	4828.31	1.13438	0.0730567	15.5274	2.26324e-54	7.29796e-53
SP119_0655	ribosomal-processing cysteine protease Prp	3032.32	2657.19	2689.13	2601.66	4750.67	4470.69	4766.14	4946.71	0.786591	0.0836523	9.40309	5.29831e-21	4.30898e-20
SP119_0656	50S ribosomal protein L27	2896.37	2516.61	2651.71	2623.91	3984.85	3655.98	3906.98	4111.6	0.551217	0.0847776	6.50192	7.93022e-11	3.64393e-10
SP119_0657	LysR family transcriptional regulator	2293.13	2309.82	2284.23	2329	1893.06	2179.62	1940.05	1969.37	-0.207239	0.11826	-1.75241	0.0797031	0.120472
SP119_0658	Lipoprotein signal peptidase	641.511	613.009	626.441	606.517	460.411	577.091	519.867	470.439	-0.293706	0.134628	-2.18161	0.0291383	0.0491793
SP119_0659	RluA family pseudouridine synthase	1712.04	1557.04	1670.51	1623.56	1183.26	1422.55	1353	1286.6	-0.323087	0.136607	-2.36509	0.0180257	0.0313743
SP119_0660	bifunctional pyr operon transcriptional regulator/uracil phosphoribosyltransferase PyrR	301.118	295.879	330.06	299.858	352.214	267.729	325.022	277.843	-0.00637843	0.134352	-0.0474754	0.962134	0.969519
SP119_0661	uracil transporter	540.803	462.618	526.15	478.536	580.885	493.186	483.753	462.545	0.00967818	0.136265	0.0710249	0.943378	0.957972
SP119_0662	aspartate carbamoyltransferase catalytic subunit	546.846	429.107	514.175	444.532	560.166	516.884	538.343	445.969	0.0935989	0.115901	0.807574	0.419336	0.50441
SP119_0663	carbamoyl-phosphate synthase small chain	788.545	599.114	702.032	574.367	913.915	726.968	770.142	706.447	0.228827	0.119839	1.90945	0.0562036	0.0887961
SP119_0664	carbamoyl-phosphate synthase large chain	1886.27	1548.87	1799.24	1570.39	2372.65	2004.77	2052.59	1760.99	0.26799	0.119233	2.24761	0.0246008	0.0419057
SP119_0665	ABC transporter substrate-binding protein	1579.11	1335.54	1424.27	1338.54	1327.52	666.121	1279.93	1158.73	-0.357458	0.218171	-1.63843	0.101332	0.148751
SP119_0666	ABC transporter ATP-binding protein	1791.6	1625.7	1597.16	1487.54	1292.99	761.555	1319.4	1237.66	-0.495872	0.189925	-2.61088	0.00903085	0.0166821
SP119_0667	ABC transporter permease	3707.07	3359.29	3524.38	3173.55	3104.7	1794.04	2974.75	2648.19	-0.387676	0.190901	-2.03077	0.0422781	0.0684645
SP119_0668	glycerophosphodiester phosphodiesterase	4642.65	4175.82	4670.99	3768.94	4379.27	2842.54	4111.9	3551.18	-0.213472	0.17979	-1.18734	0.235093	0.310864
SP119_0669	30S ribosomal protein S16	3271	3070.77	3045.38	3213.74	4551.93	3905.77	3172.95	2787.11	0.194501	0.132995	1.46247	0.143613	0.202268
SP119_0670	KH domain-containing protein	3458.32	3235.05	3314.82	3305.24	4485.93	4015.3	3158.67	2840	0.123384	0.131841	0.935861	0.349345	0.43473
SP119_0671	cell surface protein	219.544	178.181	206.568	188.571	347.61	297.192	301.506	225.747	0.566402	0.148045	3.82588	0.000130305	0.00032365
SP119_0672	hypothetical protein	30.2125	22.0683	30.6859	29.6767	69.829	53.1616	49.5511	59.1995	1.03967	0.259313	4.00932	6.08927e-05	0.000156972
SP119_0673	cation transporter	55.3895	111.159	49.3967	104.487	4.60411	37.7895	11.7579	23.6798	-2.03773	0.764587	-2.66514	0.0076957	0.0144629
SP119_0674	TetR/AcrR family transcriptional regulator	66.4674	62.1183	57.6295	60.5899	58.3187	67.2526	68.8676	70.25	0.104738	0.174539	0.600084	0.54845	0.625342
SP119_0675	ribosome maturation factor RimM	407.868	437.28	405.652	394.453	560.166	539.942	530.785	561.211	0.415028	0.0824879	5.03138	4.86966e-07	1.6069e-06
SP119_0676	tRNA (guanosine(37)-N1)-methyltransferase TrmD	304.139	305.687	299.374	261.526	355.284	384.3	398.088	382.034	0.379068	0.109751	3.45387	0.000552594	0.00127277
SP119_0677	NAD(P)/FAD-dependent oxidoreductase	318.238	299.149	334.551	265.854	357.586	431.697	516.507	464.124	0.540541	0.129087	4.1874	2.82167e-05	7.50003e-05
SP119_0678	PTS transporter subunit IIC	329.316	262.368	336.048	316.551	528.705	657.154	729.829	783.012	1.11668	0.143393	7.78757	6.83104e-15	3.98586e-14
SP119_0679	2-dehydropantoate 2-reductase	531.739	410.308	474.508	463.08	999.859	1106.14	1308.48	1345.8	1.3416	0.118481	11.3233	1.0064e-29	1.14183e-28
SP119_0680	DeoR/GlpR transcriptional regulator	1205.48	1382.13	1178.04	1402.22	253.226	251.717	292.267	272.318	-2.27369	0.156343	-14.543	6.46939e-48	1.54425e-46
SP119_0681	1-phosphofructokinase	1606.3	1606.9	1678.74	1736.09	286.222	288.866	356.936	332.306	-2.39142	0.152598	-15.6714	2.37386e-55	7.79134e-54
SP119_0682	PTS fructose transporter subunit IIC	1892.31	1843.93	2311.92	2071.18	304.638	368.928	428.323	363.09	-2.47111	0.160051	-15.4395	8.88543e-54	2.59229e-52
SP119_0683	N-acetylmuramidase	167.176	152.026	139.957	144.674	109.731	97.9966	110.86	112.084	-0.485385	0.128235	-3.78512	0.000153634	0.000377512
SP119_0684	N-acetylmuramidase	5272.08	5430.45	5180.67	5289.87	2833.06	2814.36	2502.75	2005.68	-1.05966	0.106104	-9.98696	1.73825e-23	1.58164e-22
SP119_0685	transposase	1.00708	0.817346	1.49687	2.47306	2.30205	1.9215	5.03909	4.73596	1.20001	0.875632	1.37045	0.170546	0.23551
SP119_0686	exotoxin type C	4.02833	8.17346	2.99374	4.32785	3.83676	2.562	6.71879	10.2612	0.247027	0.639201	0.386462	0.699154	0.757297
SP119_0687	IgG-degrading enzyme/Mac-1 IdeS	14.0992	8.17346	11.975	8.03743	16.8817	8.32651	16.797	19.7332	0.553713	0.418384	1.32346	0.185684	0.253933
SP119_0689	nucleoside-diphosphate kinase	42.2975	39.2326	44.1577	32.1497	13.045	14.7315	11.7579	7.10394	-1.74229	0.317606	-5.48569	4.11861e-08	1.52929e-07
SP119_0690	DUF1149 domain-containing protein	1065.49	1087.89	966.23	1031.88	875.548	826.246	859.166	964.557	-0.235753	0.101135	-2.33109	0.0197488	0.0341149
SP119_0691	DegV family protein	3388.83	3333.14	3218.27	3276.8	2762.46	2603.64	2830.29	3131.26	-0.222619	0.102326	-2.17559	0.0295861	0.0498893
SP119_0692	CCA tRNA nucleotidyltransferase	1876.19	1683.73	1847.14	1647.67	1607.6	1560.9	1524.33	1467.36	-0.195096	0.102782	-1.89816	0.0576747	0.0905261
SP119_0693	ABC transporter ATP-binding protein	2768.47	2391.55	2601.56	2382.17	2559.88	2536.38	2441.44	2406.66	-0.0281771	0.101471	-0.277687	0.781253	0.827156
SP119_0694	peptide deformylase	705.965	906.436	718.498	878.553	742.029	589.261	673.559	654.352	-0.272746	0.132154	-2.06385	0.0390321	0.064169
SP119_0695	bifunctional metallophosphatase/5'-nucleotidase	260.834	309.774	258.21	297.385	1042.83	1254.74	1257.25	1557.34	2.18168	0.184172	11.8459	2.25989e-32	2.95322e-31
SP119_0696	GTP pyrophosphokinase	1099.73	1033.94	1073.26	1067.12	948.446	879.407	877.642	821.689	-0.276755	0.0866921	-3.19239	0.00141102	0.00304397
SP119_0697	DNA-binding response regulator SptR	1135.99	1038.03	1130.14	1047.96	1015.21	969.718	915.436	935.352	-0.181502	0.0951945	-1.90664	0.0565666	0.089015
SP119_0698	two-component sensor histidine kinase SptS	2060.49	1842.3	2042.48	1839.34	2025.04	1997.08	2052.59	1978.05	0.0493579	0.0801313	0.615963	0.537919	0.616394
SP119_0699	mevalonate kinase	583.101	765.036	665.359	759.847	720.543	725.687	791.138	804.324	0.130908	0.112659	1.16199	0.24524	0.322425
SP119_0700	diphosphomevalonate decarboxylase	686.83	769.122	676.586	813.017	725.147	672.526	791.978	836.686	0.0368671	0.10551	0.349419	0.726775	0.78072
SP119_0701	phosphomevalonate kinase	395.783	425.02	408.646	434.64	452.737	414.404	502.23	470.439	0.142017	0.10572	1.34333	0.179164	0.245748
SP119_0702	type 2 isopentenyl-diphosphate Delta-isomerase	789.553	756.045	713.259	738.207	1005.23	999.822	1069.13	1114.53	0.483486	0.0948171	5.09915	3.41189e-07	1.14854e-06
SP119_0703	hydroxymethylglutaryl-CoA reductase, degradative	746.248	909.706	785.109	936.052	950.748	941.536	1031.33	1127.95	0.260755	0.106191	2.45552	0.0140681	0.0249828
SP119_0704	hydroxymethylglutaryl-CoA synthase	799.623	886.82	696.793	874.225	1007.53	1051.06	1126.24	1206.09	0.430127	0.10425	4.12592	3.69257e-05	9.75136e-05
SP119_0705	thymidylate synthase	539.796	549.256	510.433	583.641	815.694	731.452	837.33	856.419	0.568454	0.1004	5.6619	1.49708e-08	5.78075e-08
SP119_0706	dihydrofolate reductase	814.73	930.139	746.19	869.898	1220.09	1051.06	1281.61	1299.23	0.528836	0.103759	5.09677	3.45504e-07	1.16094e-06
SP119_0707	hypothetical protein	253.785	258.281	257.462	260.907	412.068	358.68	435.882	491.75	0.718649	0.117203	6.13164	8.6976e-10	3.67498e-09
SP119_0708	ATP-dependent Clp protease ATP-binding subunit ClpX	2224.64	2612.24	2308.18	2428.54	3549	3142.94	4001.88	4168.43	0.634004	0.0981925	6.45674	1.06981e-10	4.8671e-10
SP119_0709	YihA family ribosome biogenesis GTP-binding protein	1866.12	1839.85	1740.86	1831.92	3029.5	2681.78	3088.97	3366.48	0.741016	0.0795748	9.31218	1.25231e-20	1.00954e-19
SP119_0710	hypothetical protein Vfr	1241.73	1226.84	1245.4	1175.94	2011.99	2040.64	2102.98	2109.08	0.757414	0.0921225	8.22182	2.00441e-16	1.29267e-15
SP119_0711	ATP-dependent Clp protease ATP-binding subunit	4628.55	5412.46	4426.25	5207.02	4983.18	4015.3	4188.33	4754.9	-0.133141	0.117575	-1.1324	0.257467	0.335382
SP119_0712	ribose-5-phosphate isomerase	2044.38	2152.07	2101.61	2117.55	2090.26	2283.38	2379.29	2467.43	0.131638	0.129077	1.01984	0.307804	0.392061
SP119_0713	phosphopentomutase	2572.09	2411.17	2701.85	2607.84	2072.62	2470.41	2590.09	2652.14	-0.0730633	0.136323	-0.535958	0.591988	0.665896
SP119_0714	arsenate reductase (glutaredoxin)	581.087	543.535	720.743	619.501	465.782	567.484	637.445	608.571	-0.113948	0.144287	-0.789732	0.429684	0.514501
SP119_0715	purine-nucleoside phosphorylase	781.496	643.251	1168.31	860.624	478.06	673.807	747.466	663.823	-0.430971	0.169365	-2.54463	0.0109393	0.0197704
SP119_0716	purine-nucleoside phosphorylase	1416.96	1261.98	1433.25	1312.57	981.442	1058.75	983.463	1101.11	-0.394689	0.0937283	-4.21099	2.54252e-05	6.80227e-05
SP119_0717	hypothetical protein	1018.16	881.916	1040.33	923.687	705.963	803.828	706.313	707.236	-0.401222	0.102109	-3.92934	8.51798e-05	0.000215352
SP119_0718	LysR family transcriptional regulator CpsY	200.409	219.866	184.864	239.886	330.728	365.085	301.506	304.68	0.62229	0.124858	4.98397	6.22919e-07	2.03723e-06
SP119_0719	hypothetical protein	2627.48	2974.32	2534.2	2946.65	1964.42	2189.23	2160.93	2113.82	-0.395105	0.113241	-3.48908	0.000484687	0.00112624
SP119_0720	orotidine 5'-phosphate decarboxylase	120.85	111.976	107.775	110.051	131.217	76.2196	104.141	91.5619	-0.161924	0.203388	-0.796135	0.425953	0.5107
SP119_0721	orotate phosphoribosyltransferase	123.871	116.88	122.743	120.562	92.0821	78.1411	70.5473	73.4074	-0.621838	0.165614	-3.75475	0.000173512	0.000421846
SP119_0722	amidase	515.626	468.339	484.238	506.977	744.331	631.534	725.63	741.177	0.524775	0.111927	4.68855	2.75141e-06	8.30394e-06
SP119_0723	ABC transporter substrate-binding protein	938.601	1018.41	853.965	1034.36	1821.69	1613.42	1983.72	2184.07	0.983049	0.157528	6.24046	4.36276e-10	1.89569e-09
SP119_0724	amino acid ABC transporter permease	763.368	763.401	683.322	804.362	1382.77	1277.16	1625.11	1790.98	1.01078	0.146918	6.87993	5.98815e-12	2.93499e-11
SP119_0725	uracil-DNA glycosylase	451.173	454.444	454.3	428.457	652.248	642.422	655.922	671.717	0.552958	0.0844496	6.54779	5.83944e-11	2.71719e-10
SP119_0726	dihydroorotase	635.469	674.31	704.278	744.39	817.996	924.242	871.763	866.68	0.333751	0.0876997	3.80561	0.000141453	0.000349919
SP119_0727	glycerol-3-phosphate acyltransferase	483.4	533.727	511.93	471.736	415.904	488.062	492.991	438.865	-0.123751	0.123126	-1.00507	0.314862	0.39939
SP119_0728	DNA topoisomerase IV subunit B	1429.05	1557.04	1414.54	1541.95	2776.28	2495.39	2632.93	2705.02	0.835682	0.0860794	9.70826	2.78029e-22	2.37683e-21
SP119_0729	DNA topoisomerase 4 subunit A	1132.97	1044.57	1203.48	1154.92	2444.78	2250.08	2590.93	2758.7	1.14644	0.104517	10.969	5.38661e-28	5.72289e-27
SP119_0730	branched chain amino acid aminotransferase	2187.38	2180.68	2097.86	2126.83	1544.68	1270.11	1447.9	1317.39	-0.622982	0.123278	-5.05346	4.33877e-07	1.43688e-06
SP119_0731	DUF2969 domain-containing protein	217.53	252.56	203.574	226.285	518.729	429.135	565.218	656.72	1.26838	0.1437	8.82661	1.07892e-18	7.8382e-18
SP119_0732	30S ribosomal protein S1	13952.1	15173.2	15322	15911.6	13008.1	17274.9	18754.7	18696.8	0.166261	0.114253	1.4552	0.145613	0.204928
SP119_0733	hypothetical protein	468.293	724.168	439.332	712.859	410.533	327.296	432.522	517.009	-0.476259	0.209275	-2.27576	0.0228605	0.0390861
SP119_0734	rhodanese domain-containing protein	4930.68	6373.66	4724.12	6518.98	4352.42	3164.07	4409.21	4893.82	-0.423059	0.165615	-2.55447	0.0106349	0.0193342
SP119_0735	glutathione S-transferase	240.693	241.934	246.984	267.708	198.744	153.72	186.447	212.329	-0.412659	0.146229	-2.82201	0.00477232	0.00936128
SP119_0736	C4-dicarboxylate ABC transporter	355.5	374.344	374.966	405.581	317.683	338.184	394.729	385.191	-0.0747502	0.158793	-0.47074	0.637827	0.707926
SP119_0737	DUF3042 domain-containing protein	1933.6	2461.03	1899.53	2579.4	2417.16	2207.81	2354.1	2266.95	0.058925	0.151225	0.38965	0.696795	0.756473
SP119_0738	tRNA dimethylallyltransferase	196.381	196.98	209.562	210.21	250.924	221.613	285.549	292.84	0.367074	0.152092	2.41351	0.0157998	0.0277895
SP119_0739	GTPase HflX	1946.69	1915.04	1806.72	1918.47	2258.31	2149.52	2459.08	2585.83	0.317092	0.108221	2.93004	0.00338913	0.00686038
SP119_0740	cystathionine beta-lyase	662.66	646.52	681.076	649.177	783.466	769.241	882.681	940.088	0.354122	0.0954108	3.71155	0.000205996	0.000496879
SP119_0741	ribonuclease Z	1030.25	958.747	995.419	947.799	1407.32	1377.08	1577.24	1566.02	0.592291	0.106947	5.53817	3.05644e-08	1.14882e-07
SP119_0742	NAD(P)-dependent oxidoreductase	652.589	551.708	648.894	555.201	841.784	995.338	1120.36	1123.21	0.761424	0.128506	5.92522	3.11874e-09	1.25432e-08
SP119_0743	single-stranded-DNA-specific exonuclease RecJ	825.808	612.192	957.997	758.61	1351.31	1674.27	1703.21	1635.48	1.01259	0.133639	7.57704	3.53533e-14	1.98714e-13
SP119_0744	adenine phosphoribosyltransferase	1564	1723.78	1614.38	1674.26	1553.12	1885.63	2039.15	2068.04	0.198031	0.107206	1.84721	0.0647167	0.100294
SP119_0745	DnaD domain protein	2466.34	2579.54	2406.97	2494.7	2185.42	2565.21	2825.25	2680.55	0.0439994	0.102516	0.429196	0.667781	0.733203
SP119_0746	endonuclease III	1743.26	1602	1758.82	1712.59	1635.23	1734.48	1834.23	1824.13	0.0439292	0.0863872	0.508514	0.611093	0.68362
SP119_0747	tRNA (adenine-N(1))-methyltransferase	422.975	398.047	426.608	426.602	367.561	431.057	403.128	356.776	-0.102253	0.0951298	-1.07488	0.282428	0.363008
SP119_0748	Nif3-like dinuclear metal center hexameric protein	907.381	894.994	906.355	892.155	727.449	766.039	728.989	696.975	-0.30169	0.0720499	-4.18724	2.82373e-05	7.50003e-05
SP119_0749	FAD-binding oxidoreductase	1093.69	993.075	1114.42	998.497	834.878	850.585	807.935	835.897	-0.333724	0.0723018	-4.61571	3.91757e-06	1.15764e-05
SP119_0750	glucose-1-phosphate thymidylyltransferase	3548.96	3476.17	3643.38	3552.55	2853.01	2729.81	2917.64	2993.91	-0.307257	0.0910604	-3.37421	0.000740278	0.00167565
SP119_0751	dTDP-4-keto-6-deoxy-D-glucose epimerase	2508.64	2570.55	2616.53	2566.41	1867.73	1696.69	1969.45	2065.67	-0.433859	0.0929585	-4.66723	3.0529e-06	9.10913e-06
SP119_0752	dTDP-glucose 4,6-dehydratase	5589.31	5424.72	5498.01	5342.42	3888.17	3983.27	4370.57	4700.44	-0.367361	0.0821258	-4.47315	7.70771e-06	2.21356e-05
SP119_0753	8-oxo-dGTP diphosphatase	459.23	482.234	449.81	442.677	382.908	406.718	418.245	431.762	-0.16123	0.104734	-1.53942	0.123703	0.178046
SP119_0754	AI-2E family transporter	739.198	787.921	779.121	856.296	650.714	691.741	707.993	723.023	-0.190607	0.110072	-1.73165	0.0833356	0.125447
SP119_0755	hypothetical protein	1379.7	1376.41	1429.51	1449.83	1108.06	1087.57	1247.18	1232.14	-0.270276	0.105105	-2.57149	0.0101262	0.0184642
SP119_0756	DUF814 domain-containing protein Fibronectin/fibrinogen-binding protein??	1284.03	1162.27	1185.52	1172.23	835.645	926.804	865.884	918.776	-0.437117	0.133243	-3.2806	0.00103586	0.00227467
SP119_0757	peptide ABC transporter substrate-binding protein	431.031	519.832	420.621	485.337	266.271	238.266	245.236	225.747	-0.929663	0.122496	-7.58935	3.21524e-14	1.81277e-13
SP119_0758	hypothetical protein	36.255	44.1367	39.6671	44.515	20.7185	21.1365	16.797	14.2079	-1.17311	0.279405	-4.19858	2.6859e-05	7.15463e-05
SP119_0759	ABC transporter permease	942.629	1044.57	912.343	953.363	560.934	435.54	454.358	505.958	-0.977886	0.1242	-7.87348	3.44908e-15	2.05159e-14
SP119_0760	phosphonate ABC transporter ATP-binding protein	1269.93	1271.79	1226.69	1192.01	728.984	504.074	570.258	528.849	-1.08907	0.129096	-8.43613	3.28021e-17	2.23297e-16
SP119_0761	ribonuclease J	11690.2	11712.6	11791.6	11975.8	7655.09	7858.3	9014.1	9086.73	-0.488898	0.0934942	-5.22918	1.70267e-07	5.97235e-07
SP119_0762	esterase family protein	2099.77	1729.5	2145.76	1941.35	1562.33	1551.29	1788.88	1652.06	-0.27246	0.105746	-2.57655	0.0099793	0.0182401
SP119_0763	hypothetical protein	979.891	923.601	955.004	873.607	782.698	815.998	827.251	799.588	-0.209933	0.126218	-1.66326	0.0962601	0.142338
SP119_0764	ABC transporter ATP-binding protein	4387.86	4018.07	4386.58	4015.01	3475.33	3257.59	3495.45	3453.3	-0.296826	0.10769	-2.75631	0.00584583	0.0112627
SP119_0765	pyruvate dehydrogenase E1 subunit alpha	10274.3	12492.3	10517.8	12526	9482.93	8681.99	11389.2	12572.4	-0.121069	0.134367	-0.901035	0.36757	0.45281
SP119_0766	alpha-ketoacid dehydrogenase subunit beta	11965.1	14002	11853.7	14133.5	10495.8	8921.53	11768.8	13748.5	-0.209522	0.134034	-1.5632	0.118005	0.170782
SP119_0767	2-oxo acid dehydrogenase subunit E2	17654.2	20069.1	17684	20638.9	14676.4	11630.9	15155.9	18149.8	-0.351329	0.132439	-2.65277	0.00798344	0.0149122
SP119_0768	dihydrolipoyl dehydrogenase	20283.6	22853	20815.5	23739.5	16281.7	14185.2	17267.3	20690.6	-0.357999	0.115883	-3.08933	0.00200609	0.0042236
SP119_0769	hyaluronate lyase HylA	963.778	921.149	909.349	898.956	647.644	538.021	637.445	646.458	-0.581179	0.103319	-5.62507	1.85437e-08	7.14535e-08
SP119_0770	lipoate--protein ligase A	1197.42	1343.72	1135.38	1295.88	1023.65	1013.27	1163.19	1180.04	-0.18362	0.111692	-1.64399	0.100178	0.147302
SP119_0771	glutamine amidotransferase	484.407	579.498	451.307	621.355	612.346	496.388	550.101	595.941	0.0752526	0.124187	0.605964	0.544539	0.622427
SP119_0772	DUF1727 domain-containing protein	393.769	456.896	474.508	540.363	501.08	468.206	579.496	494.908	0.128618	0.147064	0.874571	0.381807	0.468153
SP119_0773	TIGR00159 family protein	547.853	495.312	543.364	502.03	376.769	518.806	486.273	494.908	-0.153097	0.124017	-1.23448	0.217023	0.28989
SP119_0774	YbbR-like domain-containing protein	791.567	764.218	815.795	743.772	534.844	600.79	644.164	647.248	-0.360195	0.0958704	-3.7571	0.000171892	0.00041846
SP119_0775	phosphoglucosamine mutase	2097.75	2064.62	2401.73	2238.73	1727.31	1842.08	2086.19	2187.22	-0.167177	0.102057	-1.63807	0.101406	0.148751
SP119_0776	hypothetical protein	237.671	171.643	240.996	233.086	202.581	221.613	257.834	244.691	0.0675206	0.141824	0.476089	0.634011	0.705395
SP119_0777	coproporphyrinogen III oxidase	1347.48	1324.1	1362.15	1234.06	1129.54	1316.23	1298.41	1262.13	-0.0729314	0.101147	-0.721045	0.470882	0.554796
SP119_0778	acyl-ACP thioesterase	755.312	719.264	782.864	685.655	621.554	753.229	752.505	718.287	-0.0479583	0.116981	-0.409967	0.68183	0.744183
SP119_0779	TIGR01457 family HAD-type hydrolase	675.752	635.078	734.215	626.92	499.546	618.724	650.043	621.989	-0.16052	0.120184	-1.33563	0.181672	0.249003
SP119_0780	TIGR01906 family membrane protein	593.172	539.448	603.987	576.222	407.463	493.186	500.55	579.366	-0.223873	0.132253	-1.69277	0.0904993	0.134905
SP119_0781	type II CRISPR RNA-guided endonuclease Cas9	1032.26	927.687	950.513	898.338	368.329	274.134	327.541	324.413	-1.55774	0.128465	-12.1258	7.70768e-34	1.05722e-32
SP119_0782	subtype II CRISPR-associated endonuclease Cas1	248.749	256.647	267.94	219.484	131.217	101.84	120.098	113.663	-1.08993	0.134265	-8.11775	4.74895e-16	2.99951e-15
SP119_0783	CRISPR-associated endonuclease Cas2	153.077	129.141	166.901	158.894	85.176	78.7816	96.5826	80.5113	-0.838522	0.161096	-5.20511	1.93879e-07	6.74906e-07
SP119_0784	type II-A CRISPR-associated protein Csn2	191.346	187.172	180.373	153.33	115.87	110.807	104.141	101.823	-0.713377	0.142085	-5.02078	5.14616e-07	1.6951e-06
SP119_0785	nucleoside-diphosphate kinase, partial	864.077	805.903	826.273	777.776	495.709	557.236	514.828	513.062	-0.652	0.0931154	-7.00206	2.52218e-12	1.26315e-11
SP119_0786	nucleoside-diphosphate kinase, partial	541.81	430.741	542.616	453.806	356.051	339.465	319.983	311.784	-0.567327	0.132694	-4.27544	1.90757e-05	5.1789e-05
SP119_0787	elongation factor 4	5285.17	4895.08	5256.26	4964.66	3133.86	3380.56	3330	3381.47	-0.625163	0.0879312	-7.10969	1.16305e-12	5.97119e-12
SP119_0788	hypothetical protein	2157.17	1889.7	2235.58	1914.76	1691.24	1899.72	2213	2135.13	-0.0461524	0.156999	-0.293966	0.768784	0.816777
SP119_0789	peptide-methionine (R)-S-oxide reductase	372.62	519.832	343.532	512.541	411.3	342.668	358.616	393.085	-0.216781	0.218219	-0.99341	0.32051	0.404323
SP119_0790	putative sulfate exporter family transporter	1243.75	1654.31	1168.31	1711.97	1364.35	1124.72	1251.38	1349.75	-0.183372	0.199252	-0.920301	0.357416	0.441865
SP119_0791	PTS mannose transporter subunit IIA	622.377	622	621.95	547.782	78.2698	94.7941	102.462	107.348	-2.65707	0.172638	-15.391	1.88198e-53	5.32166e-52
SP119_0792	PTS sorbose transporter subunit IIPTS system mannose/fructose/N-acetylgalactosamine-transporter subunit IIB B	857.027	904.802	895.877	848.258	141.193	120.414	129.337	131.818	-2.7463	0.190036	-14.4515	2.45331e-47	5.43276e-46
SP119_0793	PTS mannose/fructose/sorbose/N-acetylgalactosamine transporter subunit IIC	1476.38	1324.1	1410.05	1492.49	224.067	186.386	214.162	219.433	-2.75717	0.187019	-14.7428	3.42434e-49	8.28151e-48
SP119_0794	PTS mannose transporter subunit IID	1622.41	1662.48	1633.83	1621.09	264.736	236.985	283.869	238.377	-2.67565	0.197966	-13.5157	1.26375e-41	2.37018e-40
SP119_0795	sensor histidine kinase	813.723	841.049	892.884	801.27	320.753	297.833	362.815	340.989	-1.34267	0.102781	-13.0635	5.325e-39	8.97922e-38
SP119_0796	DNA-binding response regulator	279.969	275.446	295.632	286.256	121.241	112.088	141.095	119.188	-1.20797	0.135408	-8.92098	4.62161e-19	3.42521e-18
SP119_0797	iron ABC transporter substrate-binding protein	337.373	280.35	337.544	291.821	122.776	119.133	154.532	130.239	-1.24524	0.14589	-8.53548	1.3958e-17	9.75467e-17
SP119_0798	YkgJ family cysteine cluster protein	222.565	206.788	249.977	220.72	188.768	187.026	154.532	152.34	-0.396984	0.140754	-2.82041	0.0047963	0.00938829
SP119_0799	sugar O-acetyltransferase	446.137	395.595	407.149	424.747	343.006	336.903	334.26	357.565	-0.286262	0.106847	-2.67918	0.00738021	0.0139412
SP119_0800	noncanonical pyrimidine nucleotidase, YjjG family	574.037	501.85	529.892	506.977	360.655	382.379	400.608	381.245	-0.469206	0.10804	-4.34289	1.40622e-05	3.91612e-05
SP119_0801	succinate-semialdehyde dehydrogenase	1527.74	1445.88	1470.68	1530.82	1109.59	1031.21	1103.56	1096.37	-0.461315	0.0956867	-4.8211	1.42769e-06	4.46274e-06
SP119_0802	UvrABC system protein C	1890.29	1853.74	1885.31	1937.02	2233.76	2214.85	2218.04	2218.8	0.231768	0.113163	2.04809	0.0405511	0.0660168
SP119_0803	NAD(P)H nitroreductase	774.446	778.113	785.109	751.191	1028.25	1013.27	1122.04	1161.1	0.485311	0.100369	4.83526	1.3297e-06	4.1849e-06
SP119_0804	dipeptidase PepV	1155.12	1106.69	1246.15	1099.89	1342.86	1278.44	1451.26	1499.72	0.273757	0.0824964	3.31841	0.000905319	0.00201158
SP119_0805	tRNA uridine-5-carboxymethylaminomethyl(34) synthesis GTPase MnmE	404.847	375.979	365.237	322.116	325.357	399.032	322.502	327.57	-0.091586	0.143754	-0.637103	0.524058	0.60601
SP119_0806	50S ribosomal protein L10	3801.74	3553.82	3489.21	3657.03	11982.2	10787.3	10647.6	10813.8	1.60895	0.0915813	17.5685	4.29458e-69	2.19262e-67
SP119_0807	50S ribosomal protein L7/L12	2452.25	2370.3	2400.98	2487.28	8334.97	8090.16	8169.21	8192.42	1.75539	0.08361	20.995	7.28783e-98	5.82392e-96
SP119_0809	replication initiator protein	2.01416	2.45204	1.49687	1.23653	3.0694	3.2025	5.87894	7.10394	1.43408	0.849599	1.68795	0.0914203	0.135947
SP119_0815	DNA-binding response regulator	133.942	187.99	156.423	152.711	245.552	235.064	245.236	258.899	0.640081	0.173305	3.69338	0.000221295	0.000530993
SP119_0816	sensor histidine kinase	264.863	296.697	277.67	234.322	405.929	365.085	424.964	423.868	0.594127	0.137416	4.32356	1.53533e-05	4.25831e-05
SP119_0817	lantibiotic streptin	45.3187	49.8581	35.9249	46.3698	54.4819	74.2981	87.3443	86.0366	0.767316	0.254144	3.01922	0.0025343	0.00524555
SP119_0818	lantibiotic ABC transporter ATP-binding protein	69.4887	68.657	80.0826	69.2456	87.478	72.3766	82.3052	96.2978	0.2317	0.178546	1.29771	0.194387	0.264263
SP119_0819	lantibiotic ABC transporter ATP-binding protein	78.5524	73.5611	76.3404	82.8474	85.176	87.1081	84.8248	86.8259	0.142873	0.202441	0.70575	0.480344	0.562466
SP119_0820	lantibiotic immunity ABC transporter MutE/EpiE family permease	75.5312	54.7622	56.1327	56.8803	62.1554	51.8806	59.6293	59.1995	-0.0563593	0.197351	-0.28558	0.7752	0.821221
SP119_0821	lantibiotic immunity ABC transporter MutG family permease subunit	85.602	71.1091	81.5795	61.2081	65.9922	68.5336	67.1879	61.5675	-0.178488	0.207814	-0.858884	0.390404	0.475838
SP119_0822	XRE family transcriptional regulator	34.2408	29.4244	32.9312	29.0584	36.8329	28.182	39.4729	22.8905	0.0199663	0.266398	0.074949	0.940255	0.955845
SP119_0827	D-alanyl-D-alanine carboxypeptidase	938.601	1087.89	1056.04	1106.07	951.515	916.556	1259.77	1359.22	0.0983138	0.154382	0.636821	0.524241	0.60601
SP119_0828	polysaccharide deacetylase family protein	525.697	629.356	536.628	651.65	306.173	295.911	354.416	360.722	-0.834429	0.11766	-7.09185	1.32329e-12	6.77496e-12
SP119_0829	bifunctional folylpolyglutamate synthase/dihydrofolate synthase	11121.2	10905	11187.6	11387.8	11989.9	13521	12566.7	12148.5	0.171347	0.125755	1.36254	0.173028	0.238221
SP119_0830	GTP cyclohydrolase 1	1642.55	1606.08	1631.59	1588.32	2882.94	3333.81	3076.37	3005.75	0.927331	0.0925657	10.0181	1.2693e-23	1.17827e-22
SP119_0831	dihydropteroate synthase	1627.45	1432.81	1636.08	1451.68	2472.41	2864.96	2722.79	2808.42	0.822459	0.102375	8.03378	9.4518e-16	5.81017e-15
SP119_0832	dihydroneopterin aldolase	480.378	427.472	475.257	426.602	777.327	924.883	893.599	916.408	0.958128	0.108119	8.86176	7.87626e-19	5.76756e-18
SP119_0833	2-amino-4-hydroxy-6-hydroxymethyldihydropteridinepyrophosphokinase	749.269	682.484	794.839	702.348	1175.58	1417.43	1378.19	1357.64	0.863883	0.105233	8.20925	2.22566e-16	1.42535e-15
SP119_0834	UDP-N-acetylenolpyruvoylglucosamine reductase	298.096	340.016	322.576	361.685	620.787	572.608	710.512	738.02	0.994825	0.121122	8.21339	2.15034e-16	1.38193e-15
SP119_0835	spermidine/putrescine import ATP-binding protein PotA	553.895	546.804	551.597	589.824	1065.85	1095.9	1333.68	1328.44	1.10421	0.113836	9.69998	3.01566e-22	2.55427e-21
SP119_0836	spermidine/putrescine ABC transporter permease	262.848	199.432	233.512	218.865	481.897	516.244	594.613	660.666	1.30295	0.136885	9.51862	1.75501e-21	1.44005e-20
SP119_0837	spermidine/purescine ABC transporter permease PotC	222.565	205.971	238.002	205.882	481.897	530.335	658.442	659.877	1.41741	0.120558	11.757	6.49869e-32	8.29486e-31
SP119_0838	spermidine/putrescine ABC transporter substrate-binding protein	410.89	357.997	422.118	372.195	884.756	979.966	1121.2	1256.61	1.44079	0.125901	11.4439	2.52279e-30	2.99154e-29
SP119_0839	two-component system response regulator DcuR	37.262	28.6071	22.4531	30.2949	19.9511	19.8555	10.918	17.3652	-0.780199	0.288689	-2.70256	0.00688072	0.0130783
SP119_0840	sensor histidine kinase	99.7012	81.7346	98.7935	86.557	65.9922	54.4426	45.3519	54.4635	-0.730263	0.172477	-4.23397	2.296e-05	6.18775e-05
SP119_0841	L-malate permease	39.2762	57.2142	46.403	58.1168	58.3187	61.4881	58.7894	58.4102	0.22988	0.236754	0.970966	0.331565	0.415984
SP119_0842	NADP-dependent malic enzyme	22.1558	29.4244	31.4343	28.4401	42.9717	32.025	32.7541	34.7304	0.346434	0.298685	1.15986	0.246104	0.323331
SP119_0843	alcohol dehydrogenase	14.0992	8.9908	11.975	9.27396	14.5797	16.653	13.4376	21.3118	0.593185	0.35741	1.65968	0.0969792	0.143171
SP119_0844	class B acid phosphatase	263.856	232.126	224.531	210.828	153.47	108.245	155.372	139.711	-0.743026	0.145825	-5.09531	3.48163e-07	1.16562e-06
SP119_0845	ClC family H(+)/Cl(-) exchange transporter	448.152	495.312	476.005	498.321	644.575	677.009	753.345	775.908	0.570806	0.138338	4.12616	3.68874e-05	9.75136e-05
SP119_0846	lipase/acylhydrolase	737.184	981.632	708.02	902.666	702.126	699.427	798.697	816.953	-0.142939	0.155063	-0.921817	0.356624	0.441695
SP119_0847	AI-2E family transporter	2357.58	2830.47	2264.77	2499.64	2148.58	2335.27	2664.84	2640.3	-0.0240669	0.127866	-0.188221	0.850704	0.883386
SP119_0848	DNA repair protein RadC	5.03541	7.35611	11.2265	6.80091	6.13881	5.76451	13.4376	6.31461	0.0249876	0.466276	0.0535898	0.957262	0.966664
SP119_0849	gamma-glutamyl hydrolase	2861.12	3018.46	2649.46	2978.8	2776.28	2695.23	3362.76	3188.09	0.0629918	0.170994	0.368387	0.712585	0.771338
SP119_0850	redox-sensing transcriptional repressor Rex	3440.19	3934.7	3373.95	3942.67	3562.81	3709.78	4229.48	4182.64	0.0942209	0.149958	0.628315	0.529798	0.610623
SP119_0851	cysteine desulfurase	554.902	633.443	556.088	542.218	624.624	712.877	795.337	733.284	0.325845	0.13368	2.43751	0.0147889	0.0261365
SP119_0852	cysteine desulfurase	1801.67	1688.64	1676.5	1705.17	1731.91	2004.13	1974.49	1901.49	0.147887	0.102197	1.44708	0.147875	0.207793
SP119_0853	Putative ribose-phosphate pyrophosphokinase 2	815.737	897.446	854.713	876.08	751.237	992.776	1037.21	981.922	0.127415	0.115958	1.0988	0.271855	0.351632
SP119_0854	CYTH domain-containing protein	107.758	147.94	117.504	123.035	125.078	119.133	136.056	149.183	0.0896306	0.165038	0.543091	0.587067	0.66117
SP119_0855	GTP pyrophosphokinase	1526.74	1773.64	1544.02	1810.28	1650.57	1621.75	1863.63	1898.33	0.0795522	0.142448	0.558465	0.576527	0.651294
SP119_0856	NAD kinase	1569.03	1785.9	1506.6	1834.39	1432.64	1454.58	1622.59	1648.11	-0.121315	0.13329	-0.910156	0.36274	0.448062
SP119_0857	RluA family pseudouridine synthase	1137	1110.77	1050.06	1086.29	1030.55	999.822	1278.25	1341.07	0.0845671	0.135738	0.623015	0.533275	0.612717
SP119_0858	phosphate acetyltransferase	4497.63	5334.82	4354.4	5459.89	3373.28	3057.75	3811.24	4216.58	-0.442628	0.133085	-3.32591	0.000881314	0.00196346
SP119_0859	short-chain dehydrogenase/reductase	299.103	318.765	302.368	322.734	230.205	218.411	322.502	407.292	-0.0795992	0.170842	-0.465922	0.641271	0.710034
SP119_0861	hypothetical protein	594.179	854.944	587.522	907.612	758.143	721.844	729.829	590.416	-0.0730138	0.22357	-0.326582	0.743984	0.795454
SP119_0862	ABC transporter ATP-binding protein	1060.46	1400.11	949.016	1480.74	1234.67	1065.79	1160.67	1086.11	-0.105534	0.177254	-0.595382	0.551588	0.628141
SP119_0863	glycine/betaine ABC transporter permease	2441.17	3105.1	2287.97	3216.83	2699.54	2319.25	2739.59	2762.64	-0.0711317	0.196279	-0.362401	0.717053	0.773895
SP119_0864	GMP reductase	255.799	299.966	247.732	309.132	1181.72	1484.68	1292.53	1220.3	2.21756	0.164165	13.5081	1.40013e-41	2.59943e-40
SP119_0865	xanthine phosphoribosyltransferase	173.218	170.825	148.939	163.222	898.568	1156.74	1052.33	964.557	2.63574	0.140787	18.7214	3.31171e-78	1.73912e-76
SP119_0866	purine permease	332.337	305.687	291.141	332.626	1607.6	2439.03	2134.06	1982	2.69401	0.141718	19.0096	1.42043e-80	7.91137e-79
SP119_0867	protein FMN transferase	195.374	168.373	196.839	147.765	93.6168	95.4346	101.622	78.1433	-0.937139	0.155775	-6.01599	1.78794e-09	7.36826e-09
SP119_0868	4-oxalocrotonate tautomerase	70.4958	91.5427	93.5544	84.7022	45.2737	49.3186	52.0706	63.9354	-0.699609	0.185489	-3.7717	0.000162141	0.000396296
SP119_0869	thymidine kinase	1518.68	1664.12	1441.49	1637.78	1388.91	1354.02	1452.94	1544.71	-0.125883	0.104635	-1.20307	0.22895	0.303615
SP119_0870	peptide chain release factor 1	2235.72	2398.09	2186.93	2452.04	1988.97	1987.47	2325.54	2273.26	-0.113204	0.117475	-0.963641	0.335226	0.419432
SP119_0871	peptide chain release factor N(5)-glutamine methyltransferase	2008.12	2036.83	1910.01	2008.12	1554.65	1636.48	1804	1804.4	-0.228038	0.111079	-2.05294	0.0400785	0.0654794
SP119_0872	threonylcarbamoyl-AMP synthase	1308.2	1200.68	1197.5	1213.65	1075.06	1103.58	1143.87	1186.36	-0.12565	0.116195	-1.08137	0.279532	0.360548
SP119_0873	N-acetyltransferase	993.99	953.025	1044.82	934.197	835.645	871.081	922.994	949.56	-0.133402	0.108761	-1.22656	0.219988	0.293212
SP119_0874	serine hydroxymethyltransferase	2855.08	2503.53	2856.78	2711.71	2407.18	2725.33	2528.79	2686.08	-0.0784627	0.105769	-0.741833	0.458189	0.542973
SP119_0875	nucleoid-associated protein	2763.43	2326.98	2570.88	2364.86	2377.25	2695.87	2527.11	2637.14	0.0304643	0.117456	0.259367	0.795352	0.837387
SP119_0876	lysozyme family protein	1027.22	967.737	1066.52	868.661	942.307	1138.81	1038.89	1108.21	0.106314	0.126279	0.841897	0.399845	0.485413
SP119_0877	ABC transporter ATP-binding protein	2659.7	2224	2675.66	2251.1	2784.72	3472.15	3131.8	3205.45	0.360705	0.126387	2.85397	0.00431761	0.00855147
SP119_0878	ABC transporter ATP-binding protein	1610.32	1288.95	1581.44	1313.81	2009.69	2545.35	2344.02	2612.67	0.715456	0.149306	4.79187	1.65237e-06	5.1215e-06
SP119_0879	NADH oxidase	10999.4	15330.1	10991.5	16201.6	12946	11826.8	15324.7	18823.1	0.13852	0.159859	0.866518	0.386206	0.472287
SP119_0880	L-lactate dehydrogenase	1277.99	1186.79	1313.5	1271.15	988.348	1110.63	1324.44	1394.74	-0.0679395	0.152142	-0.446552	0.655199	0.72079
SP119_0881	DNA gyrase subunit A	9996.3	8467.7	10132.3	8564.81	5142.79	6536.31	6283.75	6200.16	-0.62089	0.115328	-5.3837	7.29711e-08	2.64017e-07
SP119_0882	class A sortase	3022.25	2617.14	2897.19	2390.83	1558.49	1813.26	1905.62	1970.16	-0.592059	0.116195	-5.09539	3.48018e-07	1.16562e-06
SP119_0883	VOC family protein	489.442	378.431	470.766	393.216	301.569	363.804	357.776	402.556	-0.279151	0.145607	-1.91715	0.0552187	0.0876336
SP119_0884	hypothetical protein	3754.4	4882.01	3840.22	4365.56	2849.94	2711.88	3317.4	3188.09	-0.481133	0.170544	-2.82117	0.00478489	0.00937593
SP119_0885	hypothetical protein	14970.3	17675.9	14821.3	17757.8	11439.7	10144.2	12794.3	12388.5	-0.480004	0.16276	-2.94915	0.00318648	0.00647872
SP119_0886	diacylglycerol kinase	490.449	512.476	472.263	502.649	869.409	1038.25	840.689	888.781	0.880264	0.0820939	10.7226	7.96897e-27	8.27513e-26
SP119_0887	hemolysin III	40.2833	35.1459	35.9249	40.1872	90.5474	112.088	99.1022	97.8765	1.4022	0.161578	8.67815	4.02256e-18	2.85462e-17
SP119_0888	DUF1836 domain-containing protein	19.1346	26.9724	16.4656	30.2949	53.7146	66.6121	52.0706	67.0927	1.35047	0.223306	6.04765	1.46976e-09	6.12565e-09
SP119_0889	ribosome biogenesis GTPase YlqF	958.742	1049.47	983.444	1095.56	923.123	791.659	995.221	971.661	-0.152554	0.102488	-1.4885	0.136618	0.194053
SP119_0890	ribonuclease HII	860.048	884.368	794.839	952.127	807.253	734.654	913.756	869.048	-0.0721868	0.102021	-0.707565	0.479216	0.561734
SP119_0891	DNA-protecting protein DprA	60.4249	51.4928	67.3592	67.3908	73.6657	57.0046	79.7857	85.2472	0.257748	0.311856	0.826498	0.408522	0.494965
SP119_0892	type I DNA topoisomerase	1107.79	1285.68	1064.28	1282.28	2239.9	1762.66	2451.52	2748.43	0.956605	0.158258	6.04459	1.49792e-09	6.22891e-09
SP119_0893	transcriptional regulator	10.0708	7.35611	6.73592	5.56438	8.44086	7.04551	1.6797	6.31461	-0.311211	0.614518	-0.506431	0.612554	0.684422
SP119_0894	LysR family transcriptional regulator	1.00708	0.817346	2.99374	2.47306	0	1.9215	3.3594	2.36798	0.0219841	1.02896	0.0213653	0.982954	0.987713
SP119_0895	PTS transporter subunit IIC, truncated	8.05666	3.26938	2.24531	3.09132	6.90616	5.76451	5.03909	6.31461	0.581498	0.631944	0.920173	0.357483	0.441865
SP119_0896	lactate dehydrogenase	6.04249	2.45204	2.99374	9.27396	7.67351	11.529	11.7579	14.2079	1.09243	0.500533	2.18253	0.0290708	0.0491103
SP119_0897	DNA-binding protein	144.013	145.488	126.486	155.184	157.307	142.191	172.169	180.756	0.189003	0.162501	1.16309	0.244794	0.322069
SP119_0898	DUF3307 domain-containing protein	187.317	183.085	176.631	196.608	214.091	185.745	200.724	203.646	0.111987	0.183382	0.610678	0.541413	0.619625
SP119_0899	FADH(2)-oxidizing methylenetetrahydrofolate--tRNA-(uracil(54)-C(5))-methyltransferase TrmFO	1046.36	1152.46	965.482	1115.97	1282.24	1314.31	1370.63	1401.05	0.326519	0.12414	2.63024	0.00853238	0.0158695
SP119_0900	HMGL-like family protein	101.715	78.4652	89.8123	84.0839	73.6657	76.8601	89.8639	88.4046	-0.104833	0.193262	-0.54244	0.587516	0.66127
SP119_0901	hypothetical protein	15.1062	20.4336	25.4468	17.3114	13.8123	7.04551	10.918	11.0506	-0.888376	0.358032	-2.48128	0.0130912	0.0233155
SP119_0902	acetyl-CoA carboxylase biotin carboxyl carrier protein subunit	20.1416	24.5204	25.4468	29.6767	24.5552	18.5745	19.3165	17.3652	-0.337941	0.280225	-1.20596	0.227832	0.302568
SP119_0903	sodium ion-translocating decarboxylase subunit beta	109.772	107.072	105.529	116.234	85.176	73.0171	74.7466	66.3034	-0.553039	0.165184	-3.34801	0.000813945	0.00181999
SP119_0904	Probable 2-(5''-triphosphoribosyl)-3'-dephosphocoenzyme-A synthase	258.82	201.067	249.977	208.355	145.797	159.485	144.454	113.663	-0.699798	0.151283	-4.62575	3.73248e-06	1.10829e-05
SP119_0905	GntR family transcriptional regulator	182.282	227.222	235.009	178.06	132.752	149.877	132.696	113.663	-0.635159	0.168485	-3.76983	0.000163362	0.00039875
SP119_0906	citrate transporter	0	4.08673	5.98748	0.618264	29.1593	25.62	12.5977	17.3652	2.97109	0.677957	4.38241	1.17372e-05	3.30368e-05
SP119_0907	hypothetical protein	0	0	2.24531	0	2.30205	1.9215	0.839849	0.789326	1.35978	1.16258	1.16962	0.242153	0.318851
SP119_0908	putative decarboxylase gamma chain	5.03541	2.45204	2.24531	4.32785	1.5347	1.281	4.19925	2.36798	-0.609177	0.68528	-0.888946	0.374032	0.45954
SP119_0909	sodium ion-translocating decarboxylase subunit beta	8.05666	5.72142	8.98123	13.6018	5.37146	5.12401	7.55864	6.31461	-0.62067	0.427105	-1.4532	0.146168	0.205552
SP119_0910	membrane protein	1.00708	1.63469	1.49687	5.56438	0.767351	0.640501	1.6797	0.789326	-1.42327	0.987766	-1.44089	0.149614	0.209757
SP119_0911	Citrate lyase acyl carrier protein	6.04249	9.80815	5.23905	5.56438	0.767351	1.9215	4.19925	6.31461	-1.03607	0.551852	-1.87743	0.0604586	0.0944121
SP119_0912	citrate (pro-3S)-lyase subunit beta	23.1629	26.9724	39.6671	34.0045	17.6491	15.372	10.918	17.3652	-1.02464	0.278487	-3.67931	0.000233868	0.0005597
SP119_0913	citrate lyase subunit alpha	66.4674	55.5795	55.3842	65.536	26.8573	34.587	31.0744	22.8905	-1.06682	0.216371	-4.9305	8.20199e-07	2.64015e-06
SP119_0914	citrate lyase holo-[acyl-carrier protein] synthase	22.1558	15.5296	26.1952	17.3114	7.67351	7.04551	7.55864	5.52528	-1.5415	0.383385	-4.02076	5.80117e-05	0.000150177
SP119_0915	oxaloacetate decarboxylase	82.5808	73.5611	77.0889	79.7561	38.3676	34.587	39.4729	39.4663	-1.04632	0.173241	-6.03968	1.54424e-09	6.40701e-09
SP119_0916	[citrate (pro-3S)-lyase] ligase	1454.23	1539.06	1350.93	1508.56	2682.66	2382.66	2392.73	2588.99	0.779502	0.121137	6.43489	1.23563e-10	5.56639e-10
SP119_0917	hypothetical protein	606.264	659.598	590.516	640.522	1170.21	1019.68	962.467	1013.5	0.738338	0.144749	5.1008	3.38217e-07	1.14063e-06
SP119_0918	tyrosine recombinase XerS	907.381	1032.31	963.236	994.787	1595.32	1450.73	1350.48	1335.54	0.556184	0.132368	4.2018	2.64806e-05	7.06405e-05
SP119_0919	XRE family transcriptional regulator	120.85	121.785	123.492	129.835	290.059	213.927	168.81	183.124	0.786993	0.156885	5.01636	5.26593e-07	1.72835e-06
SP119_0920	signal recognition particle protein	2983.99	2777.34	3050.62	2756.84	2110.98	2285.31	2564.06	2830.52	-0.240782	0.125615	-1.91683	0.0552597	0.0876336
SP119_0921	putative DNA-binding protein	430.024	420.116	446.816	385.179	410.533	422.09	472.835	466.492	0.0754589	0.107598	0.701307	0.483111	0.564859
SP119_0922	GntR family transcriptional regulator	1129.95	1024.13	1124.9	1043.01	725.147	879.407	849.087	781.433	-0.416904	0.0915304	-4.55481	5.24319e-06	1.53903e-05
SP119_0923	hypothetical protein	272.919	251.742	288.896	265.854	235.577	242.109	239.357	202.857	-0.229893	0.116763	-1.96888	0.0489666	0.0785346
SP119_0924	GMP synthetase	5653.76	5491.75	5502.5	5893.29	5145.09	5828.56	6363.54	6565.62	0.0844791	0.0915068	0.9232	0.355903	0.441099
SP119_0925	aminoacyltransferase	117.829	84.1866	107.026	83.4657	131.217	97.3561	120.938	151.551	0.355565	0.199374	1.7834	0.0745205	0.113667
SP119_0926	ABC transporter ATP-binding protein	384.705	341.651	371.224	338.809	489.57	473.97	588.734	570.683	0.564019	0.120657	4.67455	2.94596e-06	8.83308e-06
SP119_0927	membrane protein	93.6587	84.1866	89.0638	103.25	50.6452	53.8021	84.8248	80.5113	-0.464678	0.203798	-2.28009	0.0226024	0.0387168
SP119_0928	pyridoxamine kinase	335.358	333.477	308.355	281.928	224.834	208.163	236.837	226.537	-0.489454	0.158453	-3.08896	0.00200859	0.00422402
SP119_0929	GntR family transcriptional regulator	94.6657	107.072	81.5795	93.3579	107.429	84.5461	91.5436	84.4579	-0.0333462	0.189019	-0.176417	0.859966	0.890489
SP119_0930	hypothetical protein	4059.55	5684.64	3885.88	5487.71	3944.95	3414.51	3912.02	3703.52	-0.352613	0.139927	-2.51997	0.0117364	0.021066
SP119_0931	cardiolipin synthase	6678.97	8102.35	6337.75	7659.67	12164.8	14561.1	14597.4	16594.8	1.00896	0.144652	6.97512	3.05606e-12	1.51812e-11
SP119_0932	formate--tetrahydrofolate ligase	5047.5	5682.19	5216.6	6199.95	12407.3	14757.8	14434.5	16684	1.39586	0.122534	11.3917	4.60163e-30	5.35304e-29
SP119_0933	lipoate--protein ligase A	2156.16	2029.47	2225.1	2040.89	1947.54	2114.93	2048.39	2604.78	0.0444167	0.126013	0.352478	0.72448	0.779166
SP119_0934	deacetylase SIR2	1380.71	1343.72	1422.03	1449.83	1125.7	1224	1152.27	1425.52	-0.183756	0.140387	-1.30892	0.19056	0.259636
SP119_0935	hypothetical protein	1518.68	1585.65	1556.75	1644.58	1170.21	1115.11	1189.23	1446.05	-0.358096	0.164002	-2.18349	0.029	0.0490359
SP119_0936	glycine cleavage system protein H	1064.49	1158.18	1050.06	1207.47	775.792	739.138	896.119	970.082	-0.406613	0.176304	-2.30631	0.0210931	0.0363006
SP119_0937	LLM class flavin-dependent oxidoreductase	2964.85	3324.15	2933.87	3504.32	2194.62	2022.7	2426.32	2713.7	-0.443957	0.180393	-2.46105	0.0138529	0.0246244
SP119_0938	NADH-dependent flavin oxidoreductase	3167.27	3799.84	3296.86	3937.11	2312.03	2139.27	2685.84	2827.37	-0.511344	0.192886	-2.65101	0.00802504	0.0149746
SP119_0939	lipoate--protein ligase family protein	2243.78	2914.65	2334.37	2918.21	1498.64	1424.47	1701.53	1759.41	-0.705858	0.194751	-3.62441	0.000289626	0.000685113
SP119_0940	phosphopantothenate--cysteine ligase	207.459	225.587	191.599	205.882	213.324	191.51	174.689	206.014	-0.0791662	0.127286	-0.621954	0.533972	0.613018
SP119_0941	phosphopantothenoylcysteine decarboxylase	174.225	168.373	163.907	167.55	146.564	148.596	160.411	166.548	-0.115921	0.115328	-1.00515	0.314825	0.39939
SP119_0942	ECF transporter S component	281.983	268.907	294.135	249.779	204.883	236.345	246.076	258.11	-0.210216	0.111714	-1.88174	0.0598708	0.0936532
SP119_0943	phospho-sugar mutase	2683.87	2603.25	2582.1	2664.72	1896.89	1782.51	2137.42	2246.42	-0.386069	0.0894361	-4.3167	1.5838e-05	4.37091e-05
SP119_0944	ABC transporter permease	6017.32	5915.13	5842.29	5767.17	3407.81	4012.1	3889.34	4160.54	-0.605728	0.127886	-4.73646	2.17486e-06	6.62917e-06
SP119_0945	sugar ABC transporter permease	4341.53	4013.99	4227.16	4282.1	3064.03	3584.88	3642.43	3787.19	-0.260516	0.14741	-1.76728	0.0771807	0.117045
SP119_0946	sugar ABC transporter ATP-binding protein	5582.26	5454.15	5462.83	5360.35	5125.91	5442.97	5992.32	6061.24	0.0494813	0.150008	0.329858	0.741507	0.793762
SP119_0947	BMP family ABC transporter substrate-binding protein	7665.91	7897.19	7538.99	7686.88	8082.51	8525.7	10040.4	10895.1	0.286105	0.121907	2.34692	0.0189294	0.0328848
SP119_0948	cytidine deaminase	2682.87	2890.13	2570.13	2678.94	2995.74	3200.58	3382.07	3384.63	0.26042	0.144772	1.79883	0.0720462	0.110351
SP119_0949	class I SAM-dependent methyltransferase	1452.21	1779.36	1370.39	1713.21	2440.94	2309.65	2801.74	3012.07	0.741968	0.158853	4.67079	3.00048e-06	8.96728e-06
SP119_0950	type I pantothenate kinase	117.829	150.392	117.504	145.292	135.054	125.538	157.892	175.23	0.156394	0.187062	0.836053	0.403125	0.488749
SP119_0951	30S ribosomal protein S20	1509.62	1662.48	1493.13	1587.08	1840.88	1671.07	2236.52	2739.75	0.440636	0.136993	3.21649	0.0012977	0.00281271
SP119_0952	sensor histidine kinase CiaH	446.137	430.741	455.049	393.216	644.575	741.059	856.646	920.355	0.874673	0.185855	4.70621	2.52366e-06	7.65427e-06
SP119_0953	DNA-binding response regulator CiaR	443.116	430.741	404.904	415.473	609.277	680.852	766.782	862.734	0.785321	0.177672	4.42006	9.86717e-06	2.79874e-05
SP119_0954	aminopeptidase N	8260.09	8540.45	8071.13	8425.09	8117.81	8591.04	8810.86	9908.41	0.089486	0.110802	0.807618	0.41931	0.50441
SP119_0955	phosphate transport system regulatory protein PhoU	1689.88	1730.32	1615.87	1711.97	1133.38	1370.03	1337.04	1607.07	-0.308916	0.101853	-3.03297	0.00242163	0.00504073
SP119_0956	phosphate ABC transporter ATP-binding protein	1492.5	1554.59	1475.91	1601.3	986.814	1263.71	1249.7	1438.94	-0.310535	0.113562	-2.73448	0.0062478	0.0119495
SP119_0957	phosphate ABC transporter ATP-binding protein	1603.28	1611.81	1600.9	1673.64	1122.63	1325.2	1311	1440.52	-0.319984	0.102721	-3.11509	0.0018389	0.00391256
SP119_0958	phosphate ABC transporter, permease protein PstA	1408.91	1491.66	1425.77	1564.83	1012.9	1248.34	1207.7	1330.01	-0.296097	0.122549	-2.41616	0.0156853	0.0276145
SP119_0959	phosphate ABC transporter permease subunit PstC	1470.34	1503.92	1453.46	1590.79	1194.77	1396.93	1371.47	1436.57	-0.156701	0.123265	-1.27126	0.203638	0.275616
SP119_0960	phosphate-binding protein	1697.94	1800.61	1636.83	1783.07	1421.9	1683.24	1767.88	1820.19	-0.047935	0.116221	-0.412447	0.680012	0.74264
SP119_0961	23S rRNA methyltransferase	775.453	700.465	853.965	713.477	702.894	926.804	1055.69	1055.33	0.297567	0.138277	2.15195	0.031401	0.0526597
SP119_0962	inositol monophosphatase	661.653	630.991	675.837	634.339	567.84	666.761	728.989	809.06	0.0909889	0.131719	0.690781	0.489703	0.571475
SP119_0963	hypothetical protein	245.728	205.154	222.285	227.521	189.536	190.869	240.197	256.531	-0.0394277	0.135484	-0.291014	0.771041	0.818702
SP119_0964	regulatory protein Spx	3472.42	3413.24	3442.05	3260.11	2748.65	2381.38	2414.57	2153.28	-0.486443	0.10139	-4.79772	1.60481e-06	4.98249e-06
SP119_0965	bifunctional riboflavin kinase/FAD synthetase	1605.29	1946.1	1524.56	1897.45	1490.2	1369.39	1588.15	1569.18	-0.21318	0.164442	-1.29638	0.194843	0.264687
SP119_0966	tRNA pseudouridine(55) synthase TruB	1442.14	1722.15	1383.11	1784.93	1352.07	1291.25	1445.38	1458.68	-0.191676	0.124009	-1.54566	0.122187	0.176003
SP119_0967	DUF2130 domain-containing protein	382.691	371.075	353.262	351.792	500.313	431.057	505.589	526.481	0.428815	0.117668	3.64428	0.000268145	0.000636757
SP119_0968	aromatic acid exporter family protein	882.204	731.524	838.248	741.917	435.855	329.217	279.67	285.736	-1.26229	0.164161	-7.68933	1.47905e-14	8.49528e-14
SP119_0969	restriction endonuclease subunit S	487.428	408.673	494.716	421.038	252.459	225.456	179.728	157.865	-1.14953	0.176085	-6.5283	6.65193e-11	3.06422e-10
SP119_0970	peptide ABC transporter permease	522.676	519.832	536.628	494.611	211.789	217.13	198.204	176.809	-1.36495	0.120422	-11.3347	8.83066e-30	1.01442e-28
SP119_0971	ABC transporter ATP-binding protein	58.4108	53.1275	80.831	55.6438	44.5064	41.6325	42.8323	48.1489	-0.488589	0.2039	-2.39621	0.0165655	0.028972
SP119_0972	TetR/AcrR family transcriptional regulator	10.0708	3.26938	8.98123	1.23653	6.13881	5.12401	1.6797	3.94663	-0.433824	0.712621	-0.608772	0.542675	0.620683
SP119_0973	GntR family transcriptional regulator	7474.57	8072.11	7419.99	7728.92	6034.45	4571.89	6527.31	6121.23	-0.400622	0.144553	-2.77146	0.00558061	0.0108198
SP119_0974	Asp23/Gls24 family envelope stress response protein	36889.4	43589	35680.9	41549.2	31241.9	25175.5	30614.2	31809.1	-0.40825	0.159913	-2.55295	0.0106816	0.0193808
SP119_0975	CsbD family protein	20502.2	23459.5	19228.8	22508.5	16392.2	12925.3	15622.9	15867	-0.49506	0.161715	-3.0613	0.00220376	0.00461334
SP119_0976	Asp23/Gls24 family envelope stress response protein	34614.4	39685.4	34404.8	38031.3	28055.9	22172.9	26949.1	26627.1	-0.499364	0.161193	-3.09792	0.00194883	0.00412192
SP119_0977	DUF2273 domain-containing protein	5526.87	6394.91	5447.86	5780.77	4322.49	3394.01	4190.85	4017.67	-0.53983	0.166331	-3.24552	0.00117237	0.00255614
SP119_0978	alkaline shock response membrane anchor protein AmaP	30484.4	34566.4	31734.4	33275.6	22327.6	20339.7	23396.5	21575.4	-0.569552	0.155732	-3.65726	0.000254921	0.000606923
SP119_0979	GlsB/YeaQ/YmgE family stress response membrane protein	9888.54	10972	10384.5	11400.8	6380.52	7311.32	7287.37	6952.39	-0.610546	0.143003	-4.26946	1.95943e-05	5.29623e-05
SP119_0980	DNA helicase PcrA	546.846	535.361	606.233	607.754	923.123	845.461	1139.68	1230.56	0.848542	0.141303	6.00514	1.91165e-09	7.8429e-09
SP119_0981	sodium:alanine symporter family protein	230.622	194.528	235.757	223.812	142.727	292.709	256.994	288.104	0.149304	0.17338	0.861137	0.389162	0.474954
SP119_0982	cation transporter	422.975	390.691	381.702	356.12	326.124	424.652	442.6	434.919	0.0720496	0.115247	0.625175	0.531856	0.612202
SP119_0983	CAMP factor	935.58	863.117	980.451	902.666	291.593	285.023	268.752	266.792	-1.72664	0.152064	-11.3547	7.02664e-30	8.12262e-29
SP119_0984	glutamine ABC transporter substrate-binding protein	9053.67	7946.24	8639.19	7783.95	3148.44	3534.92	3160.35	3165.99	-1.36113	0.151378	-8.99161	2.43636e-19	1.82776e-18
SP119_0985	amino acid ABC transporter ATP-binding protein	4774.58	3880.76	4417.27	3853.02	1606.83	1952.89	1624.27	1536.03	-1.33231	0.158022	-8.43117	3.42234e-17	2.3126e-16
SP119_0986	amino acid ABC transporter permease	4151.19	3823.54	4199.47	3705.88	1476.38	1970.18	1692.3	1625.22	-1.2309	0.135994	-9.05115	1.4147e-19	1.09253e-18
SP119_0987	hypothetical protein	1736.21	1471.22	1737.87	1460.96	890.127	1074.12	1041.41	1000.87	-0.676483	0.117208	-5.77163	7.85072e-09	3.09649e-08
SP119_0988	glutamine--fructose-6-phosphate aminotransferase	11331.7	9813.87	11310.4	9996.71	8639.61	8200.97	7084.13	6860.82	-0.463504	0.124044	-3.73662	0.000186511	0.000452253
SP119_0989	signal peptidase I	1542.85	1688.64	1619.61	1406.55	1162.54	1196.46	1362.24	1247.92	-0.332608	0.103996	-3.19828	0.0013825	0.00298946
SP119_0990	pyruvate kinase	15013.6	15240.2	15348.2	16121.9	12057.4	13820.7	15348.2	16841.9	-0.0881668	0.0885773	-0.995365	0.319559	0.403399
SP119_0991	6-phosphofructokinase	6599.41	7031.63	6530.1	6970.31	5968.46	6919.33	7519.17	7890.11	0.0605661	0.0897787	0.674615	0.49992	0.581553
SP119_0992	DNA polymerase III subunit alpha	4526.84	4811.71	4597.64	5019.69	3448.48	3210.19	3607.15	3625.38	-0.448666	0.122834	-3.65263	0.00025957	0.000617191
SP119_0993	GntR family transcriptional regulator	363.557	412.76	342.783	417.328	647.644	452.834	964.987	1165.84	1.07166	0.254596	4.20925	2.56217e-05	6.84488e-05
SP119_0994	ABC transporter ATP-binding protein	835.878	921.149	805.317	868.043	1144.89	880.688	2063.51	2272.47	0.89067	0.255449	3.48669	0.000489047	0.00113493
SP119_0995	hypothetical protein	753.298	888.455	753.675	675.144	773.49	556.595	1200.14	1232.14	0.2928	0.249702	1.1726	0.240957	0.317931
SP119_0996	TVP38/TMEM64 family protein	2058.48	2063.8	2005.81	2028.52	2405.65	3521.47	2987.34	2913.4	0.536337	0.141476	3.791	0.000150042	0.000369674
SP119_0998	exotoxin type A precursor SpeA	155.091	125.054	125.737	100.777	75.2004	86.4676	96.5826	89.1939	-0.53584	0.162985	-3.28767	0.0010102	0.00222365
SP119_0999	hypothetical protein	1.00708	0.817346	0.748435	2.47306	0	0.640501	0.839849	1.57865	-0.789958	1.17534	-0.672111	0.501513	0.583037
SP119_1001	hypothetical protein	1.00708	0.817346	0.748435	1.23653	1.5347	1.281	1.6797	0.789326	0.455495	1.08177	0.421066	0.673707	0.737507
SP119_1002	hypothetical protein	2.01416	0.817346	0	0	2.30205	0.640501	1.6797	2.36798	1.4328	1.47312	0.972628	0.330738	0.41523
SP119_1003	cell wall hydrolase	2.01416	3.26938	4.49061	1.23653	5.37146	1.9215	3.3594	0.789326	0.0534873	0.772538	0.0692358	0.944802	0.958359
SP119_1004	putative holin	0	0	0.748435	0	0	1.281	1.6797	0	1.64448	1.57129	1.04658	0.295293	0.377171
SP119_1005	hypothetical protein	0	0.817346	0.748435	0	0	0.640501	0	1.57865	0.490381	1.65609	0.296108	0.767148	0.81551
SP119_1007	hypothetical protein	2.01416	0.817346	2.99374	0	2.30205	0	0.839849	0.789326	-0.557075	1.22991	-0.452941	0.650591	0.717759
SP119_1008	hypothetical protein	0	0.817346	1.49687	3.70958	4.60411	1.9215	1.6797	4.73596	0.973678	0.854144	1.13995	0.254309	0.332447
SP119_1009	hypothetical protein	2.01416	1.63469	2.24531	2.47306	1.5347	3.843	3.3594	3.94663	0.589172	0.689466	0.854533	0.39281	0.478136
SP119_1010	hypothetical protein	1.00708	2.45204	1.49687	1.23653	2.30205	1.281	1.6797	0.789326	-0.0410088	0.88961	-0.0460975	0.963233	0.970094
SP119_1011	tail protein	4.02833	2.45204	0	2.47306	1.5347	1.281	1.6797	1.57865	-0.524195	0.872506	-0.600793	0.547978	0.625192
SP119_1012	hypothetical protein	2.01416	0	0	0.618264	0	0	0	0.789326	-1.4394	1.89528	-0.75947	0.447572	0.532451
SP119_1014	phage major tail protein, TP901-1 family	0	0	0	2.47306	0	0	0	0.789326	-1.55687	1.89792	-0.820301	0.412044	0.497641
SP119_1020	hypothetical protein	3.02125	0	0	0.618264	0	0	0.839849	0.789326	-1.12791	1.59063	-0.709098	0.478264	0.560975
SP119_1024	phage head morphogenesis protein	0	0	0.748435	0.618264	2.30205	0.640501	0.839849	1.57865	1.79077	1.44645	1.23804	0.215701	0.288543
SP119_1025	phage portal protein	4.02833	0.817346	0	1.23653	1.5347	0.640501	3.3594	2.36798	0.432773	1.09793	0.394171	0.693455	0.753988
SP119_1026	PBSX family phage terminase large subunit	1.00708	2.45204	1.49687	1.23653	0	3.2025	0.839849	0	-0.55532	1.30693	-0.424903	0.670907	0.735413
SP119_1027	hypothetical protein	4.02833	0.817346	0.748435	1.85479	0	1.281	1.6797	1.57865	-0.682665	1.22524	-0.557166	0.577414	0.651896
SP119_1028	ArpU family transcriptional regulator	34.2408	26.9724	29.9374	23.494	1.5347	3.843	1.6797	2.36798	-3.54911	0.477441	-7.43361	1.05674e-13	5.74641e-13
SP119_1029	hypothetical protein	20.1416	14.7122	19.4593	15.4566	3.0694	1.281	2.51955	1.57865	-3.06378	0.547057	-5.60048	2.13755e-08	8.11954e-08
SP119_1030	DUF1642 domain-containing protein	26.1841	29.4244	32.9312	28.4401	3.0694	5.76451	2.51955	0.789326	-3.21981	0.495248	-6.50141	7.95696e-11	3.6471e-10
SP119_1031	SAM-dependent DNA methyltransferase	20.1416	15.5296	11.2265	14.2201	0.767351	1.281	0	0	-4.76096	0.927359	-5.13389	2.83817e-07	9.62463e-07
SP119_1032	hypothetical phage protein	18.1275	20.4336	14.2203	8.6557	0	0	0	3.94663	-4.0027	0.797361	-5.01993	5.16912e-07	1.69961e-06
SP119_1033	DUF3310 domain-containing protein	18.1275	15.5296	16.4656	12.3653	1.5347	0.640501	0.839849	0	-4.36713	0.814333	-5.36283	8.19284e-08	2.95844e-07
SP119_1034	hypothetical protein	15.1062	5.72142	10.4781	9.27396	0.767351	0.640501	0	0	-4.74209	1.10732	-4.28251	1.84794e-05	5.03187e-05
SP119_1035	hypothetical protein	54.3824	29.4244	34.428	33.3863	6.13881	2.562	1.6797	2.36798	-3.55646	0.446153	-7.97138	1.56916e-15	9.55003e-15
SP119_1036	RusA family crossover junction endodeoxyribonuclease	43.3045	34.3285	32.1827	30.2949	2.30205	2.562	3.3594	1.57865	-3.83229	0.487717	-7.85762	3.91512e-15	2.32129e-14
SP119_1037	single-stranded DNA-binding protein	26.1841	28.6071	40.4155	35.8593	6.90616	6.40501	5.87894	6.31461	-2.36973	0.356512	-6.64697	2.9919e-11	1.42096e-10
SP119_1038	single-stranded DNA-binding protein	72.5099	58.8489	65.8623	43.2785	4.60411	3.2025	3.3594	3.94663	-3.98857	0.392706	-10.1566	3.09564e-24	2.94808e-23
SP119_1039	hypothetical protein	30.2125	31.8765	31.4343	24.7306	4.60411	1.281	1.6797	4.73596	-3.28547	0.451448	-7.27763	3.39748e-13	1.79442e-12
SP119_1040	hypothetical protein	30.2125	19.6163	23.2015	17.9297	0.767351	0.640501	2.51955	0	-4.57855	0.74622	-6.13565	8.48094e-10	3.5917e-09
SP119_1041	hypothetical protein	36.255	31.8765	22.4531	30.2949	4.60411	5.12401	1.6797	1.57865	-3.17075	0.470729	-6.73582	1.63007e-11	7.80225e-11
SP119_1042	phage protein	14.0992	4.90407	13.4718	7.41917	0	2.562	0.839849	0.789326	-3.16224	0.801889	-3.94349	8.03049e-05	0.00020415
SP119_1043	DNA replication protein	79.5595	79.2825	77.8373	67.3908	3.0694	7.04551	3.3594	1.57865	-4.27429	0.369623	-11.5639	6.27851e-31	7.64232e-30
SP119_1044	DnaD domain protein	117.829	77.6478	104.033	76.6648	7.67351	7.04551	7.55864	3.94663	-3.83256	0.318326	-12.0397	2.19636e-33	2.94664e-32
SP119_1045	hypothetical protein	7.04958	5.72142	12.7234	4.32785	13.045	7.04551	14.2774	8.68259	0.525377	0.468657	1.12103	0.262277	0.340861
SP119_1046	hypothetical protein	197.388	158.565	181.87	149.002	75.2004	96.7156	99.1022	119.978	-0.809896	0.175882	-4.60478	4.12903e-06	1.21816e-05
SP119_1047	XRE family transcriptional regulator	31.2196	26.1551	31.4343	30.2949	5.37146	6.40501	3.3594	2.36798	-2.73598	0.41526	-6.58858	4.44053e-11	2.08739e-10
SP119_1048	hypothetical protein	901.339	940.765	913.091	800.652	466.549	393.908	363.655	348.093	-1.17616	0.11526	-10.2044	1.89505e-24	1.81411e-23
SP119_1049	hypothetical protein	40.2833	38.4153	47.1514	34.6228	3.83676	5.76451	4.19925	5.52528	-3.03861	0.364049	-8.3467	7.01943e-17	4.62427e-16
SP119_1050	hypothetical protein	156.098	161.017	124.989	153.948	94.3842	94.1536	85.6646	85.2472	-0.726112	0.146412	-4.95938	7.07199e-07	2.29652e-06
SP119_1051	hypothetical protein	12.085	14.7122	18.7109	14.2201	3.83676	2.562	2.51955	2.36798	-2.41241	0.490582	-4.91745	8.76806e-07	2.80761e-06
SP119_1052	XRE family transcriptional regulator	298.096	313.861	288.148	271.418	264.736	210.725	233.478	403.346	-0.0752586	0.194047	-0.387837	0.698137	0.757036
SP119_1053	hypothetical protein	371.613	332.66	377.96	332.626	414.37	276.696	382.971	558.054	0.205351	0.183235	1.1207	0.262415	0.340861
SP119_1054	site-specific integrase	79.5595	89.908	76.3404	68.0091	212.556	155.001	156.212	187.07	1.18178	0.239727	4.9297	8.23573e-07	2.64638e-06
SP119_1056	DUF3862 domain-containing protein	104.737	157.748	89.8123	126.744	80.5719	60.2071	84.8248	97.8765	-0.571466	0.220823	-2.58788	0.00965672	0.017696
SP119_1057	glycogen/starch/alpha-glucan family phosphorylase	693.88	711.091	717.001	689.364	214.858	160.125	194.845	214.697	-1.84481	0.113724	-16.2219	3.53342e-59	1.353e-57
SP119_1058	4-alpha-glucanotransferase	235.657	208.423	251.474	210.21	85.176	69.8146	66.3481	85.2472	-1.56271	0.195957	-7.9748	1.52632e-15	9.32017e-15
SP119_1059	LacI family transcriptional regulator	165.162	170.825	172.889	134.163	93.6168	71.7361	85.6646	71.8287	-0.993517	0.166271	-5.97528	2.29695e-09	9.36098e-09
SP119_1060	maltose/maltodextrin ABC transporter maltose/maltodextrin-binding protein	374.635	313.861	364.488	353.647	165.748	119.774	156.212	134.185	-1.29013	0.175439	-7.35375	1.92726e-13	1.03576e-12
SP119_1061	sugar ABC transporter permease	317.231	272.176	354.01	284.401	98.2209	94.1536	104.141	78.1433	-1.71239	0.161864	-10.5792	3.72214e-26	3.77972e-25
SP119_1062	sugar ABC transporter permease	85.602	70.2917	86.0701	63.6812	25.3226	16.0125	29.3947	21.3118	-1.73928	0.265102	-6.56078	5.35261e-11	2.49698e-10
SP119_1063	sugar ABC transporter permease	105.744	117.698	132.473	98.9223	71.3637	60.8476	49.5511	61.5675	-0.899779	0.177386	-5.07244	3.9275e-07	1.30775e-06
SP119_1064	maltodextrose utilization protein MalA	1445.16	1181.06	1486.39	1252.6	407.463	377.895	279.67	251.006	-2.0258	0.164638	-12.3045	8.56202e-35	1.21992e-33
SP119_1065	sugar ABC transporter permease	1504.58	1204.77	1505.1	1258.79	342.239	354.197	262.033	220.222	-2.2134	0.176631	-12.5312	5.03672e-36	7.58811e-35
SP119_1066	sugar ABC transporter permease	2562.02	2127.55	2445.89	2151.56	551.725	544.426	400.608	335.464	-2.3404	0.172754	-13.5476	8.18509e-42	1.55095e-40
SP119_1067	alpha-amylase	4761.49	4024.61	4525.79	3790.58	1093.48	1059.39	862.525	757.753	-2.17962	0.136151	-16.0089	1.10809e-57	3.84277e-56
SP119_1068	alpha-glycosidase	2497.56	2070.34	2535.7	2024.2	589.326	522.649	405.647	368.615	-2.27365	0.158735	-14.3236	1.5579e-46	3.40884e-45
SP119_1069	sugar ABC transporter substrate-binding protein	1462.28	1208.04	1422.03	1193.87	367.561	320.891	272.111	223.379	-2.15681	0.141821	-15.2079	3.13258e-52	8.10941e-51
SP119_1070	alpha/beta hydrolase	2080.63	1801.43	2020.78	1752.16	3370.97	3160.23	3570.2	3250.45	0.802945	0.108395	7.40761	1.28595e-13	6.9722e-13
SP119_1071	D-alanyl-lipoteichoic acid biosynthesis protein DltD	1840.95	1518.63	1844.15	1485.69	2792.39	2489.63	2798.38	2637.14	0.680482	0.113781	5.98062	2.22288e-09	9.07924e-09
SP119_1072	D-alanine--poly(phosphoribitol) ligase subunit 2 DltC	361.543	315.495	341.287	296.767	554.795	445.788	546.742	536.742	0.665634	0.126594	5.25804	1.45598e-07	5.14634e-07
SP119_1073	D-alanyl-lipoteichoic acid biosynthesis protein DltB	844.942	684.118	849.474	582.405	1081.97	954.346	1083.41	1064.01	0.499899	0.145499	3.43576	0.000590888	0.00135249
SP119_1074	D-alanine--poly(phosphoribitol) ligase subunit 1 DltA	2319.31	2112.02	2215.37	2079.84	2965.81	2647.83	2864.73	2636.35	0.349254	0.0967643	3.60933	0.000306986	0.000723385
SP119_1075	teichoic acid D-Ala incorporation-associated protein DltX	117.829	154.478	136.964	104.487	202.581	172.935	174.689	169.705	0.488175	0.18653	2.61714	0.00886691	0.0163958
SP119_1076	UvrABC system protein B	3195.47	3127.98	3125.47	3029.49	3258.94	3385.69	3539.96	3503.82	0.13361	0.0911849	1.46527	0.142848	0.2015
SP119_1077	amino acid ABC transporter permease	11917.8	13606.4	11951.8	13370.6	855.597	743.621	1005.3	1070.33	-3.79161	0.108695	-34.8831	1.34037e-266	2.053e-264
SP119_1078	amino acid ABC transporter ATP-binding protein	2353.55	2301.65	2537.2	2171.34	119.707	112.088	120.938	127.871	-4.28562	0.136217	-31.4616	2.91297e-217	4.11849e-215
SP119_1079	hypothetical protein	3.02125	6.53877	7.48435	2.47306	6.13881	5.12401	1.6797	2.36798	-0.328428	0.641853	-0.511687	0.60887	0.681964
SP119_1080	PTS sugar transporter subunit IIC	24.17	13.8949	24.6984	13.6018	19.9511	19.8555	10.918	14.2079	-0.211383	0.364088	-0.580582	0.561522	0.637873
SP119_1081	DUF3284 domain-containing protein	9.06374	6.53877	11.2265	12.9835	11.5103	10.248	9.23834	8.68259	-0.0206495	0.424255	-0.0486723	0.96118	0.969519
SP119_1082	PTS lactose/cellobiose transporter subunit IIA	5.03541	5.72142	2.99374	4.32785	6.90616	2.562	5.03909	2.36798	-0.101816	0.583917	-0.174367	0.861577	0.891153
SP119_1083	PTS sugar transporter subunit IIB	9.06374	5.72142	6.73592	6.18264	5.37146	5.12401	4.19925	11.0506	-0.0938689	0.510515	-0.183871	0.854115	0.885927
SP119_1084	transcription antiterminator BglG	49.347	34.3285	44.1577	43.2785	24.5552	28.182	29.3947	26.8371	-0.647074	0.224856	-2.87773	0.00400551	0.00795905
SP119_1085	DUF871 domain-containing protein	23.1629	22.0683	18.7109	13.6018	14.5797	14.7315	7.55864	16.5759	-0.508553	0.330971	-1.53655	0.124404	0.178776
SP119_1086	glycoside hydrolase family 1 protein	19.1346	14.7122	16.4656	17.9297	19.9511	17.2935	20.1564	16.5759	0.115919	0.288817	0.401357	0.688157	0.749753
SP119_1087	nicotinamide riboside transporter PnuC	35.2479	23.703	47.8999	25.9671	26.0899	39.0705	19.3165	23.6798	-0.281959	0.311542	-0.905046	0.365441	0.450792
SP119_1088	hypothetical protein	137.97	134.045	172.14	147.765	199.511	237.626	257.834	265.214	0.693366	0.122361	5.66656	1.45694e-08	5.63761e-08
SP119_1089	GTPase ObgE	906.374	792.825	958.746	944.708	1084.27	1307.9	1507.53	1518.66	0.587997	0.109938	5.34844	8.87176e-08	3.17243e-07
SP119_1090	DUF4044 domain-containing protein	152.069	128.323	142.203	144.056	209.487	224.816	192.325	198.91	0.545404	0.148823	3.66478	0.000247548	0.000591668
SP119_1092	IS3 family transposase	0	0	0.748435	1.23653	2.30205	1.281	0.839849	0.789326	1.23772	1.27746	0.968887	0.332602	0.417
SP119_1093	rRNA pseudouridine synthase	263.856	242.752	287.399	244.214	277.781	346.511	304.025	258.899	0.196348	0.118645	1.65491	0.0979421	0.144476
SP119_1094	diaminopimelate epimerase	12.085	7.35611	10.4781	6.18264	21.4858	17.2935	11.7579	14.9972	0.899077	0.354739	2.53447	0.0112617	0.0202931
SP119_1095	MFS transporter	130.921	89.0907	106.278	98.304	87.478	76.2196	68.0278	59.9888	-0.534478	0.200091	-2.67118	0.00755862	0.0142198
SP119_1096	DUF1846 family protein	182.282	139.766	197.587	138.491	260.132	283.742	293.107	265.214	0.747241	0.159498	4.68495	2.80026e-06	8.43749e-06
SP119_1097	thioesterase	944.643	1002.07	953.507	1014.57	1129.54	1040.81	1146.39	1241.61	0.218947	0.119714	1.82892	0.0674114	0.103684
SP119_1098	phosphorylase	765.383	715.178	731.97	759.847	510.288	563.641	566.898	570.683	-0.426497	0.107861	-3.95415	7.68056e-05	0.00019634
SP119_1099	tRNA (uracil-5-)-methyltransferase	1201.45	1214.58	1134.63	1266.82	1073.52	1076.68	1143.87	1172.94	-0.109404	0.102989	-1.06228	0.288107	0.369112
SP119_1100	LytR family transcriptional regulator	2354.56	2110.39	2416.7	2144.76	2445.55	2663.2	2330.58	2208.54	0.0966209	0.0936586	1.03163	0.302246	0.385516
SP119_1101	shikimate kinase	214.509	214.962	223.034	191.662	201.046	178.7	185.607	178.388	-0.180983	0.118702	-1.52468	0.127338	0.182422
SP119_1102	3-phosphoshikimate 1-carboxyvinyltransferase	493.47	445.453	531.389	467.408	425.113	454.755	529.945	441.233	-0.0665781	0.106891	-0.622858	0.533378	0.612717
SP119_1103	YihY/virulence factor BrkB family protein	2350.53	2781.43	2422.69	2661.63	2331.98	2524.21	2787.46	2635.56	0.00857901	0.122412	0.0700829	0.944128	0.958204
SP119_1104	methionine aminopeptidase	2648.63	2881.14	2585.84	2995.49	2673.45	2841.9	2992.38	2881.04	0.0353396	0.108813	0.324775	0.745351	0.796023
SP119_1105	hypothetical protein	1137	1033.13	1089.72	1053.52	916.217	879.407	886.041	752.228	-0.32808	0.085201	-3.85065	0.000117802	0.000293787
SP119_1106	N-acetyltransferase	383.698	309.774	360.746	325.825	315.381	293.99	298.146	235.219	-0.27014	0.134144	-2.01381	0.0440299	0.0709264
SP119_1107	protein G alpha 2M-binding protein (Grab)	688.844	859.848	776.128	888.446	491.872	498.31	596.293	1155.57	-0.229711	0.216847	-1.05932	0.289453	0.370225
SP119_1108	UDP-N-acetylglucosamine 1-carboxyvinyltransferase	1194.4	1346.99	1148.1	1349.05	1533.17	1825.43	2141.62	2264.58	0.62332	0.119792	5.20333	1.95747e-07	6.80119e-07
SP119_1109	S-adenosylmethionine synthase	2070.56	2023.75	1972.88	2027.91	2684.19	2993.06	2845.41	3042.85	0.514889	0.0954394	5.39493	6.85509e-08	2.49005e-07
SP119_1110	internalin A	123.871	85.004	125.737	85.9387	1283.78	605.914	184.767	111.295	2.37813	0.857054	2.77477	0.00552407	0.0107328
SP119_1111	bifunctional biotin--[acetyl-CoA-carboxylase] synthetase/biotin operon repressor	293.061	349.824	262.701	405.581	366.794	366.366	406.487	442.023	0.266972	0.143307	1.86294	0.06247	0.0969763
SP119_1112	DUF3272 domain-containing protein	569.002	559.064	565.817	578.695	432.019	514.322	524.066	505.958	-0.201571	0.142594	-1.4136	0.157479	0.21961
SP119_1113	DNA polymerase III subunit gamma/tau	4733.29	4903.26	4660.51	5094.5	3977.18	4181.19	4530.99	4507.84	-0.173409	0.10373	-1.67173	0.0945775	0.140215
SP119_1114	GAF domain containing protein	1473.36	1481.03	1389.1	1503	1191.7	1261.79	1342.92	1273.18	-0.205884	0.095789	-2.14935	0.0316067	0.0529563
SP119_1115	PrsW family intramembrane metalloprotease	141.999	144.67	128.731	123.653	231.74	292.709	257.834	191.806	0.858051	0.166143	5.16452	2.41059e-07	8.29713e-07
SP119_1116	DUF1294 domain-containing protein	42.2975	34.3285	36.6733	33.3863	40.6696	49.3186	55.43	56.8315	0.469778	0.229607	2.04601	0.0407555	0.0662321
SP119_1117	uridine kinase	833.864	825.519	838.248	815.49	1028.25	1096.54	1092.64	1041.12	0.362611	0.0750813	4.82958	1.36822e-06	4.28414e-06
SP119_1118	ATP-dependent helicase	583.101	635.078	543.364	648.559	460.411	449.631	493.831	517.009	-0.328254	0.140782	-2.33165	0.019719	0.0340956
SP119_1119	deacetylase	3056.49	2926.92	2952.58	2663.48	2879.87	2912.36	3226.7	2985.23	0.0496119	0.124843	0.397393	0.691078	0.752489
SP119_1120	NADP-dependent glyceraldehyde-3-phosphate dehydrogenase	7957.96	8118.7	7929.67	8415.81	6820.22	7046.79	8395.13	9198.81	-0.0434933	0.139839	-0.311025	0.755782	0.806072
SP119_1121	phosphoenolpyruvate--protein phosphotransferase	5751.45	5240.82	6833.22	5906.28	10011.6	12316.2	14787.2	15420.3	1.14638	0.134987	8.49252	2.02204e-17	1.39719e-16
SP119_1122	phosphocarrier protein HPr	2087.68	2270.59	2209.38	2292.52	4472.12	4612.89	5879.78	6798.47	1.29618	0.129456	10.0125	1.34276e-23	1.2402e-22
SP119_1123	NrdH-redoxin	875.155	1091.97	846.481	1031.88	1621.41	1507.1	1405.91	1172.94	0.569276	0.123281	4.61772	3.87977e-06	1.14831e-05
SP119_1124	class 1b ribonucleoside-diphosphate reductase subunit alpha	7465.5	8478.33	7232.88	8584.6	11648.4	12061.3	11176.7	9777.39	0.491781	0.103703	4.7422	2.11409e-06	6.45465e-06
SP119_1125	class 1b ribonucleoside-diphosphate reductase subunit beta	3101.81	3072.4	2947.34	3120.38	5169.64	5475.64	4751.03	4271.04	0.684106	0.111018	6.16214	7.17676e-10	3.06371e-09
SP119_1126	chloride channel protein	121.857	107.89	127.982	99.5405	161.911	136.427	123.458	111.295	0.225906	0.169906	1.3296	0.183651	0.251342
SP119_1127	IS3 family transposase	42.2975	44.1367	41.9124	40.1872	45.2737	51.8806	53.7503	26.8371	0.0813479	0.226231	0.359578	0.719163	0.775367
SP119_1128	DNA-binding protein	8.05666	10.6255	6.73592	2.47306	8.44086	12.81	9.23834	10.2612	0.600024	0.440225	1.36299	0.172884	0.238202
SP119_1129	transposase	8.05666	3.26938	5.23905	3.09132	3.83676	7.68601	4.19925	5.52528	0.163465	0.613816	0.266309	0.790001	0.834495
SP119_1130	CPBP family intramembrane metalloprotease	305.146	227.222	289.645	221.339	320.753	306.8	258.674	249.427	0.126644	0.1544	0.820232	0.412084	0.497641
SP119_1131	DUF3169 domain-containing protein	193.36	174.095	202.826	146.529	230.205	182.543	207.443	171.284	0.145324	0.169834	0.855684	0.392173	0.477676
SP119_1132	transcriptional regulator	111.786	68.657	96.5482	59.9716	109.731	74.2981	73.0669	62.3568	-0.0666868	0.219028	-0.304467	0.760772	0.809669
SP119_1133	hypothetical protein	37.262	29.4244	37.4218	25.3488	42.2043	28.8225	31.0744	27.6264	0.0136437	0.238749	0.0571468	0.954428	0.964398
SP119_1134	alanine--tRNA ligase	1339.42	1337.18	1392.09	1448.59	2059.57	1967.62	2571.62	2899.2	0.783225	0.147129	5.3234	1.01843e-07	3.62768e-07
SP119_1135	foldase PrsA	2521.73	2937.54	2328.38	2865.04	4172.86	3300.5	4968.55	5388.73	0.74285	0.14616	5.08246	3.72581e-07	1.2451e-06
SP119_1136	O-methyltransferase	495.485	733.976	487.98	701.112	777.327	643.703	859.166	812.217	0.352528	0.151384	2.32871	0.0198745	0.0342998
SP119_1137	MFS transporter	229.615	317.13	208.065	262.762	1745.72	2752.23	2266.75	2473.75	3.18195	0.145378	21.8874	3.42304e-106	2.99597e-104
SP119_1138	oligoendopeptidase F	1107.79	1157.36	1079.24	1027.55	1678.96	1380.92	1516.77	1562.08	0.489742	0.167862	2.91753	0.00352819	0.00710276
SP119_1139	competence protein CoiA	165.162	140.583	137.712	174.969	461.945	453.474	356.936	405.714	1.44022	0.220584	6.52915	6.61458e-11	3.05467e-10
SP119_1140	rRNA pseudouridine synthase	889.254	752.775	892.884	764.174	1741.89	1762.02	1268.17	1393.16	0.903196	0.130433	6.92461	4.3719e-12	2.15431e-11
SP119_1141	glucosamine-6-phosphate deaminase	582.094	511.658	592.012	507.595	1400.42	1305.98	891.08	959.032	1.05594	0.152099	6.94248	3.85275e-12	1.90359e-11
SP119_1142	S-adenosylmethionine:tRNA ribosyltransferase-isomerase	286.011	319.582	336.048	355.502	264.736	286.304	351.057	325.992	-0.0826432	0.142337	-0.580615	0.5615	0.637873
SP119_1143	DUF3114 domain-containing protein	900.332	1014.33	1038.08	1033.12	800.347	680.212	785.259	855.63	-0.354163	0.115381	-3.0695	0.00214414	0.00449878
SP119_1144	hypothetical protein	240.693	268.907	243.99	270.8	168.817	240.828	163.771	193.385	-0.41503	0.138713	-2.99201	0.00277145	0.0056979
SP119_1145	hypothetical protein	60.4249	62.9356	53.1389	61.2081	51.4125	48.0375	20.9962	45.7809	-0.504902	0.205972	-2.45132	0.0142335	0.0252521
SP119_1146	hypothetical protein	58.4108	62.9356	53.8874	68.0091	36.0655	51.8806	40.3128	44.9916	-0.486862	0.181063	-2.6889	0.0071687	0.0135836
SP119_1147	superoxide dismutase [Mn] SodA	9732.44	14142.5	9274.61	14453.8	7351.99	4381.02	5773.96	7719.61	-0.916228	0.195086	-4.69654	2.64604e-06	7.99905e-06
SP119_1148	DNA polymerase III subunit delta	355.5	308.139	297.129	307.896	323.055	262.605	269.592	228.115	-0.225555	0.131133	-1.72004	0.0854246	0.127859
SP119_1149	DNA internalization-related competence protein ComEC/Rec2	26.1841	24.5204	27.6921	23.494	31.4614	33.306	27.715	33.1517	0.307682	0.271916	1.13153	0.257831	0.335618
SP119_1150	competence protein	15.1062	13.0775	13.4718	20.4027	13.8123	14.7315	20.1564	14.9972	0.0200547	0.349415	0.0573951	0.95423	0.964398
SP119_1151	1-acyl-sn-glycerol-3-phosphate acyltransferase	406.861	486.321	438.583	453.806	594.697	567.484	598.812	591.205	0.39687	0.159845	2.48284	0.013034	0.0232588
SP119_1152	tRNA1(Val) (adenine(37)-N6)-methyltransferase	73.517	70.2917	85.3216	76.0465	75.2004	83.2651	87.3443	59.9888	0.00216753	0.220891	0.0098127	0.992171	0.994877
SP119_1153	GIY-YIG nuclease family protein	26.1841	40.0499	39.6671	29.0584	33.7634	35.2275	35.2737	29.9944	-0.0104226	0.217808	-0.0478524	0.961834	0.969519
SP119_1154	potassium transporter Kup	900.332	910.523	899.619	906.993	466.549	607.835	483.753	479.121	-0.827465	0.154445	-5.35768	8.42962e-08	3.03797e-07
SP119_1155	ATP-dependent helicase	13690.3	14036.3	13533.2	14522.4	15944	17476.1	19439.1	22705	0.43787	0.140566	3.11504	0.0018392	0.00391256
SP119_1156	peptide chain release factor 3	3339.49	2863.98	3828.25	3026.4	3256.64	3878.23	3644.11	3250.45	0.10368	0.111304	0.931497	0.351597	0.436958
SP119_1157	TIGR02206 family membrane protein	1445.16	1252.99	1471.42	1235.91	1137.21	1557.7	1401.71	1306.34	-2.66041e-05	0.133325	-0.000199544	0.999841	0.999841
SP119_1158	UDP-N-acetylmuramoyl-tripeptide--D-alanyl-D-alanine ligase	2159.18	1903.6	2213.12	1805.95	1727.31	2357.68	2112.22	2054.62	0.0304531	0.138183	0.220382	0.825573	0.860694
SP119_1159	D-alanine--D-alanine ligase	991.976	944.852	958.746	997.26	982.977	1133.05	1229.54	1112.16	0.195174	0.0792755	2.46197	0.0138175	0.0245852
SP119_1160	recombination protein RecR	337.373	307.322	310.601	340.045	402.092	444.507	469.476	479.91	0.470819	0.0950838	4.95162	7.35969e-07	2.38153e-06
SP119_1161	formate/nitrite transporter	437.074	385.787	478.25	382.087	827.972	912.713	896.119	633.829	0.959061	0.170833	5.61402	1.97677e-08	7.55366e-08
SP119_1162	hypothetical protein	1796.63	1715.61	1812.71	1755.87	2654.27	2962.96	2536.34	2124.08	0.537677	0.162314	3.31257	0.000924432	0.00204712
SP119_1163	hypothetical protein	68.4816	80.9172	70.3529	67.3908	68.2943	73.0171	70.5473	60.7781	-0.0714481	0.162929	-0.438524	0.661006	0.726198
SP119_1164	transcription repressor NadR	417.939	451.992	411.64	425.984	305.406	375.974	325.022	315.731	-0.367428	0.114676	-3.20406	0.00135506	0.00293356
SP119_1165	phosphoglycerate mutase	3014.2	3029.9	2972.79	3206.94	1662.08	1964.42	2212.16	2360.09	-0.576436	0.134751	-4.27778	1.88766e-05	5.13244e-05
SP119_1166	dihydroorotate oxidase	513.612	495.312	619.705	574.986	352.982	500.231	459.397	365.458	-0.393151	0.168098	-2.33882	0.0193449	0.0335117
SP119_1167	hypothetical protein	69.4887	81.7346	61.3717	69.8638	209.487	229.299	191.486	176.809	1.51607	0.252906	5.99458	2.04015e-09	8.35144e-09
SP119_1168	PerR-regulated metal transporter A; heavy metal translocating P-type ATPase	332.337	375.979	296.38	338.19	2051.9	2420.45	1238.78	1095.58	2.34173	0.461399	5.07528	3.86917e-07	1.29066e-06
SP119_1169	paratox	1.00708	1.63469	1.49687	3.70958	1.5347	1.9215	4.19925	2.36798	0.280005	0.879302	0.31844	0.750151	0.800684
SP119_1170	DNAse	902.346	859.03	836.002	885.972	943.842	881.329	1077.53	1188.73	0.231931	0.183297	1.26532	0.205755	0.277225
SP119_1171	hypothetical protein	333.344	403.769	338.293	290.584	359.888	374.693	526.585	535.953	0.395673	0.223387	1.77125	0.0765191	0.116305
SP119_1172	phage associated protein	7.04958	10.6255	6.73592	8.03743	6.13881	3.843	9.23834	6.31461	-0.368157	0.481527	-0.764563	0.444532	0.530207
SP119_1177	hypothetical protein	8.05666	4.08673	3.74218	6.18264	9.20821	3.843	10.918	8.68259	0.56455	0.564215	1.00059	0.317024	0.401381
SP119_1178	hypothetical protein	4.02833	4.08673	3.74218	1.85479	0.767351	1.281	0.839849	3.94663	-0.990574	0.871163	-1.13707	0.255509	0.333304
SP119_1179	hypothetical protein	3.02125	6.53877	7.48435	6.80091	3.83676	2.562	4.19925	7.10394	-0.471394	0.579274	-0.813766	0.415779	0.501256
SP119_1180	hypothetical protein	0	1.63469	0	1.23653	0.767351	0.640501	1.6797	3.15731	1.05189	1.41778	0.741924	0.458133	0.542973
SP119_1181	hypothetical protein	0	0	1.49687	0	0.767351	0.640501	2.51955	0	1.29138	2.06903	0.624149	0.53253	0.612509
SP119_1182	tail protein	0	0.817346	2.24531	1.85479	3.83676	1.9215	0.839849	2.36798	0.801006	1.10616	0.724129	0.468987	0.552917
SP119_1184	hypothetical protein	1.00708	0	1.49687	0.618264	1.5347	0.640501	0	1.57865	0.274961	1.40441	0.195784	0.844779	0.878226
SP119_1185	hypothetical protein	1.00708	1.63469	2.99374	0	1.5347	4.4835	0.839849	0.789326	0.489703	1.18495	0.413269	0.67941	0.742423
SP119_1186	hypothetical protein	0	1.63469	0.748435	1.85479	0.767351	1.281	0.839849	3.15731	0.445644	1.2129	0.36742	0.713306	0.771664
SP119_1187	hypothetical protein	0	0.817346	0	0.618264	1.5347	1.281	0	0.789326	1.25009	1.82857	0.683644	0.4942	0.575992
SP119_1188	hypothetical protein	3.02125	1.63469	2.99374	4.32785	3.0694	3.2025	4.19925	4.73596	0.313371	0.687427	0.455861	0.64849	0.716301
SP119_1189	DUF4355 domain-containing protein	3.02125	4.08673	1.49687	1.85479	2.30205	3.2025	0.839849	3.15731	-0.0950718	0.837856	-0.11347	0.909658	0.932886
SP119_1190	terminase	1.00708	5.72142	7.48435	4.32785	6.90616	5.12401	5.03909	8.68259	0.435721	0.574143	0.758907	0.447908	0.532506
SP119_1191	hypothetical protein	0	4.08673	2.24531	0.618264	1.5347	1.9215	3.3594	2.36798	0.3787	0.849515	0.445784	0.655754	0.720858
SP119_1192	hypothetical protein	0	0.817346	0.748435	0.618264	1.5347	0.640501	0	3.15731	1.23316	1.54058	0.800447	0.423452	0.508696
SP119_1193	hypothetical protein	64.4533	52.3101	57.6295	53.789	108.964	87.1081	89.8639	105.77	0.785073	0.165164	4.75329	2.00136e-06	6.14106e-06
SP119_1194	hypothetical protein	207.459	205.154	181.121	192.898	287.757	229.299	238.517	268.371	0.381535	0.133883	2.84977	0.00437507	0.00865595
SP119_1195	phage portal protein	10.0708	6.53877	8.23279	6.18264	12.2776	8.32651	5.87894	4.73596	0.031809	0.513671	0.0619248	0.950623	0.962669
SP119_1196	hypothetical protein	7.04958	4.90407	5.23905	5.56438	13.045	0	8.39849	6.31461	0.27537	0.664628	0.414323	0.678638	0.74202
SP119_1197	HNH endonuclease	3.02125	4.90407	2.99374	4.94611	5.37146	3.843	3.3594	7.89326	0.344991	0.608532	0.566923	0.570766	0.645978
SP119_1198	DUF1492 domain-containing protein	21.1487	17.1643	25.4468	18.5479	5.37146	8.32651	9.23834	11.0506	-1.27872	0.349177	-3.66208	0.000250173	0.000597166
SP119_1200	hypothetical protein	5.03541	4.90407	6.73592	2.47306	3.0694	0.640501	1.6797	0.789326	-1.64111	0.797109	-2.05882	0.0395113	0.0647829
SP119_1201	hypothetical protein	14.0992	9.80815	15.7171	8.6557	2.30205	1.9215	4.19925	4.73596	-1.89111	0.553302	-3.41787	0.000631142	0.00144283
SP119_1202	hypothetical protein	6.04249	5.72142	7.48435	8.03743	0.767351	1.281	0.839849	1.57865	-2.61087	0.790186	-3.30412	0.000952745	0.00210222
SP119_1203	phage protein	4.02833	2.45204	2.24531	1.85479	0.767351	0.640501	0	1.57865	-1.79189	1.13487	-1.57894	0.114349	0.166014
SP119_1204	hypothetical protein	18.1275	11.4428	7.48435	9.27396	2.30205	3.843	4.19925	4.73596	-1.59025	0.485356	-3.27646	0.00105116	0.00230552
SP119_1205	DNA recombination protein RecT	30.2125	14.7122	29.9374	30.2949	5.37146	8.32651	7.55864	3.94663	-2.05118	0.383135	-5.35366	8.61916e-08	3.09414e-07
SP119_1206	hypothetical protein	9.06374	9.80815	12.7234	14.8383	6.13881	1.9215	2.51955	6.31461	-1.49148	0.510372	-2.92234	0.00347413	0.00700929
SP119_1207	hypothetical protein	10.0708	6.53877	11.2265	11.747	3.83676	1.281	0.839849	1.57865	-2.40225	0.631661	-3.80306	0.000142917	0.000353068
SP119_1208	hypothetical protein	3.02125	4.08673	3.74218	1.85479	0	0.640501	1.6797	0	-2.47424	1.16293	-2.12759	0.0333707	0.0555575
SP119_1209	hypothetical protein	9.06374	6.53877	5.98748	7.41917	5.37146	1.281	1.6797	1.57865	-1.55206	0.701582	-2.21223	0.0269511	0.0457397
SP119_1210	DnaD domain protein	12.085	7.35611	9.72966	11.1288	6.90616	2.562	2.51955	2.36798	-1.4904	0.539101	-2.76461	0.00569906	0.0110088
SP119_1211	hypothetical protein	10.0708	6.53877	4.49061	4.32785	4.60411	1.281	1.6797	3.94663	-1.12414	0.631067	-1.78133	0.074858	0.114087
SP119_1212	hypothetical protein	9.06374	8.9908	14.9687	4.94611	3.83676	4.4835	2.51955	2.36798	-1.49599	0.580651	-2.5764	0.00998343	0.0182401
SP119_1213	transcriptional regulator	17.1204	16.3469	13.4718	14.2201	0.767351	3.2025	5.87894	2.36798	-2.33392	0.5298	-4.40529	1.05642e-05	2.98723e-05
SP119_1214	hypothetical protein	2768.47	3182.74	2671.91	3215.59	2641.22	2469.77	1751.09	1677.32	-0.471123	0.142184	-3.31348	0.000921443	0.00204296
SP119_1215	hypothetical protein	121.857	98.8988	117.504	85.9387	118.939	120.414	104.981	103.402	0.0844784	0.198874	0.424784	0.670994	0.735413
SP119_1216	phage antirepressor protein	22.1558	15.5296	17.214	14.2201	7.67351	8.32651	9.23834	2.36798	-1.30865	0.451949	-2.89557	0.00378471	0.00753662
SP119_1217	hypothetical protein	8.05666	8.17346	6.73592	4.94611	3.0694	1.9215	1.6797	5.52528	-1.19035	0.671319	-1.77314	0.0762047	0.115947
SP119_1218	type I addiction module toxin, Fst family	47.3329	57.2142	62.8686	55.0255	82.8739	110.807	112.54	139.711	0.999368	0.241222	4.14293	3.42894e-05	9.09437e-05
SP119_1219	XRE family transcriptional regulator	82.5808	71.1091	73.3467	78.5195	78.2698	53.1616	73.0669	89.1939	-0.0603255	0.218321	-0.276316	0.782305	0.827773
SP119_1220	ImmA/IrrE family metallo-endopeptidase	79.5595	71.9264	87.567	70.4821	75.2004	60.2071	80.6255	85.2472	-0.0420399	0.182964	-0.229771	0.818269	0.854534
SP119_1221	DUF4177 domain-containing protein	61.432	42.502	64.3655	58.1168	55.2493	44.1945	57.1097	63.1461	-0.0498259	0.188997	-0.263633	0.792063	0.835713
SP119_1222	putative integrase	300.111	232.126	301.62	232.467	244.018	179.34	115.899	108.927	-0.716166	0.275306	-2.60135	0.0092858	0.0171015
SP119_1223	DNA-binding protein HU	3156.2	3833.35	3065.59	4002.64	4641.71	4495.03	4651.92	4604.14	0.387423	0.111811	3.46499	0.000530258	0.00122285
SP119_1224	DUF2140 domain-containing protein	818.758	852.492	905.607	801.889	765.816	812.795	723.95	790.116	-0.127274	0.117831	-1.08013	0.280084	0.361005
SP119_1225	lipase	1313.24	1282.42	1373.38	1371.31	1062.78	1247.7	1123.72	1086.9	-0.240089	0.104708	-2.29293	0.0218518	0.0375361
SP119_1226	hypothetical protein	521.669	506.754	670.598	682.564	406.696	568.124	537.503	417.554	-0.304538	0.149835	-2.03248	0.0421049	0.0682441
SP119_1227	peptidase	1161.17	1028.22	1201.99	1011.48	1207.04	1247.05	1287.49	1395.53	0.222846	0.125833	1.77097	0.0765665	0.116305
SP119_1228	DNA repair protein RecN	1385.75	1190.06	1426.52	1209.94	1199.37	1260.51	1419.34	1475.25	0.0389094	0.15246	0.255211	0.79856	0.839676
SP119_1229	ArgR family transcriptional regulator	419.953	331.842	466.275	359.211	339.937	342.027	403.967	460.967	-0.0282088	0.184636	-0.15278	0.878571	0.905673
SP119_1230	TlyA family rRNA (cytidine-2'-O)-methyltransferase	699.922	659.598	643.655	609.608	528.705	564.922	592.933	714.34	-0.121615	0.152667	-0.796605	0.425681	0.5107
SP119_1231	polyprenyl synthetase family protein	826.815	696.379	869.682	755.519	575.513	660.356	669.36	790.116	-0.22408	0.158886	-1.41032	0.158444	0.220789
SP119_1232	exodeoxyribonuclease 7 small subunit	177.246	149.574	159.417	152.093	135.054	145.394	123.458	145.236	-0.213359	0.168813	-1.26388	0.206274	0.277549
SP119_1233	exodeoxyribonuclease VII large subunit	1352.51	1239.1	1233.42	1240.24	970.699	1019.04	1057.37	1066.38	-0.300025	0.127742	-2.34868	0.0188403	0.0327611
SP119_1234	bifunctional protein FolD; methylenetetrahydrofolate dehydrogenase/methenyltetrahydrofolate cyclohydrolase	245.728	272.176	216.298	269.563	328.426	306.8	384.651	408.871	0.506949	0.134249	3.77619	0.000159244	0.000389735
SP119_1235	phospho-sugar mutase	1375.67	1442.62	1259.62	1331.12	1562.33	1496.85	1667.94	1870.7	0.286583	0.115211	2.48745	0.0128661	0.0229814
SP119_1236	deoxyribodipyrimidine photo-lyase	733.156	818.98	653.384	817.345	513.358	412.482	492.152	498.854	-0.658357	0.138053	-4.76887	1.85264e-06	5.69424e-06
SP119_1237	amino acid ABC transporter ATP-binding protein	8040.55	7327.5	8026.22	7254.71	559.399	753.869	749.985	975.607	-3.33427	0.253077	-13.1749	1.22359e-39	2.08238e-38
SP119_1238	amino acid ABC transporter permease	5183.45	4409.58	4831.9	4387.82	374.467	533.537	524.906	665.402	-3.16441	0.257637	-12.2825	1.12521e-34	1.59087e-33
SP119_1239	DUF1797 domain-containing protein	458.222	633.443	512.678	662.161	711.334	843.539	849.927	899.832	0.541369	0.125151	4.32571	1.52043e-05	4.22775e-05
SP119_1240	ATP-dependent Clp protease ATP-binding subunit	10691.2	14513.6	10985.5	14587.9	9014.84	8913.85	9419.75	9056.73	-0.48012	0.180829	-2.6551	0.00792848	0.0148246
SP119_1241	NUDIX hydrolase	198.395	247.656	183.367	225.048	125.846	115.931	131.856	154.708	-0.695897	0.184267	-3.77658	0.000158998	0.00038965
SP119_1242	DUF1827 domain-containing protein	441.102	524.736	392.18	492.757	366.794	277.977	343.498	372.562	-0.445357	0.14878	-2.99339	0.00275898	0.00568498
SP119_1243	isoleucine--tRNA ligase	4616.47	3629.83	4546.75	3821.49	4459.84	4724.33	5149.95	5494.5	0.255308	0.106384	2.39987	0.0164009	0.0287368
SP119_1244	cell division protein DivIVA	8934.83	8623.82	8767.17	8618.6	5848.75	6152.65	6539.9	6721.11	-0.468095	0.0734727	-6.37101	1.87784e-10	8.31678e-10
SP119_1245	RNA-binding protein	10201.7	10201.3	9953.44	9361.14	6775.71	6698.36	7297.45	7424.4	-0.494283	0.0946816	-5.22047	1.78466e-07	6.24801e-07
SP119_1246	YggT family protein	3303.23	3286.55	3131.45	3037.53	2081.06	1993.88	2271.79	2413.76	-0.542464	0.1108	-4.89588	9.78659e-07	3.11872e-06
SP119_1247	cell division protein SepF	10457.5	9963.44	10133.1	9913.25	6667.51	6476.74	7318.45	7565.69	-0.529931	0.0793283	-6.68022	2.38582e-11	1.13604e-10
SP119_1248	YggS family pyridoxal phosphate-dependent enzyme	7822.01	7795.03	7623.56	7355.49	5184.22	4867.16	5556.44	5736.03	-0.519596	0.0852786	-6.09292	1.10869e-09	4.64184e-09
SP119_1249	cell division protein FtsZ	13438.5	12898.5	13090.9	12991.6	9225.1	8977.9	9953.89	10675.6	-0.432893	0.0780045	-5.5496	2.86332e-08	1.07844e-07
SP119_1250	cell division protein FtsA	9153.37	9388.85	8711.79	8961.12	8820.7	8585.91	9869.07	9993.66	0.0413448	0.0833021	0.496323	0.619666	0.691528
SP119_1251	cell division protein FtsQ	1837.93	1646.13	1799.24	1613.67	1466.41	1447.53	1531.04	1491.04	-0.216032	0.0892501	-2.42052	0.0154983	0.0273115
SP119_1252	UDP-N-acetylglucosamine--N-acetylmuramyl-(pentapeptide) pyrophosphoryl-undecaprenol N-acetylglucosamine transferase	1370.64	1310.21	1492.38	1360.8	1093.48	1186.21	1223.66	1183.2	-0.240041	0.0827147	-2.90204	0.00370742	0.00740677
SP119_1253	UDP-N-acetylmuramoylalanine--D-glutamate ligase	1826.85	1687.82	1731.88	1702.08	1629.85	1555.14	1568	1602.33	-0.128373	0.0806722	-1.59129	0.111545	0.162585
SP119_1254	DUF3165 domain-containing protein	228.608	198.615	250.726	193.517	212.556	251.717	293.107	204.436	0.14339	0.157675	0.909402	0.363138	0.448252
SP119_1255	translational GTPase TypA	7313.43	7968.3	7730.59	8298.96	7619.03	8152.29	8873.85	9239.07	0.113709	0.0843944	1.34735	0.177866	0.244516
SP119_1256	rhodanese-like domain-containing protein	1120.88	1086.25	1108.43	1102.98	451.202	434.9	452.679	432.551	-1.319	0.0794903	-16.5932	7.80031e-62	3.47243e-60
SP119_1257	glucokinase	1877.2	1779.36	1877.08	1783.69	913.915	910.151	933.072	809.849	-1.03623	0.0778091	-13.3177	1.8275e-40	3.22976e-39
SP119_1258	DUF910 domain-containing protein	166.169	122.602	131.725	125.508	118.939	103.761	115.059	111.295	-0.276049	0.144218	-1.91411	0.0556058	0.0879547
SP119_1259	Dps-like peroxide resistance protein; DNA starvation/stationary phase protection protein	5300.27	7043.89	5438.13	7210.2	10867.2	10841.8	6590.3	6219.89	0.465887	0.191907	2.42767	0.0151962	0.0268306
SP119_1260	prepilin peptidase	0	0	0.748435	0.618264	0	1.281	1.6797	1.57865	1.55399	1.44047	1.07881	0.280674	0.361513
SP119_1261	Probable dual-specificity RNA methyltransferase RlmN	1735.2	1739.31	1675.75	1637.78	1545.45	1409.1	1655.34	1755.46	-0.0929339	0.105687	-0.879334	0.37922	0.465292
SP119_1262	DUF1027 domain-containing protein	1151.1	1246.45	1166.81	1216.13	999.859	850.585	985.983	1002.44	-0.31736	0.104047	-3.05016	0.00228721	0.00478258
SP119_1263	LacI family transcriptional regulator	816.744	757.68	785.109	746.863	463.48	359.961	424.124	394.663	-0.920265	0.10222	-9.0028	2.2004e-19	1.66433e-18
SP119_1264	PDZ domain-containing protein	3071.6	3129.62	3051.37	2971.38	1771.81	1738.32	1819.95	1796.51	-0.778468	0.0652989	-11.9216	9.13176e-33	1.20749e-31
SP119_1265	phosphopantetheine adenylyltransferase	737.184	698.831	788.851	782.104	433.553	443.867	460.237	476.753	-0.730252	0.0905772	-8.0622	7.49317e-16	4.65285e-15
SP119_1266	16S rRNA (guanine(966)-N(2))-methyltransferase RsmD	861.055	871.291	969.972	888.446	448.9	529.694	553.461	475.174	-0.839446	0.105552	-7.95288	1.82229e-15	1.09816e-14
SP119_1267	aspartate--ammonia ligase	837.893	762.584	901.865	857.532	230.973	267.089	176.368	178.388	-1.9748	0.151687	-13.0189	9.54935e-39	1.58124e-37
SP119_1268	carbamate kinase	20.1416	18.799	24.6984	16.0749	27.6246	28.182	26.0353	26.8371	0.451197	0.381329	1.18322	0.23672	0.312791
SP119_1269	hypothetical protein	24.17	8.17346	17.9625	11.747	32.9961	33.306	26.8752	40.2556	1.12622	0.382544	2.94403	0.0032397	0.00657237
SP119_1270	YfcC family protein	15.1062	8.9908	17.214	9.27396	19.9511	17.2935	22.6759	15.7865	0.593191	0.335439	1.7684	0.0769938	0.116858
SP119_1271	ornithine carbamoyltransferase 2	38.2691	26.1551	29.189	27.2036	46.8084	39.711	42.8323	57.6208	0.6403	0.246338	2.59927	0.00934218	0.0171709
SP119_1272	N-acetyltransferase	19.1346	11.4428	12.7234	8.03743	16.8817	17.2935	27.715	32.3624	0.902259	0.362609	2.48824	0.0128376	0.0229529
SP119_1273	arginine deiminase	48.34	35.9632	56.8811	43.8968	45.2737	42.9135	98.2623	62.3568	0.420272	0.273103	1.53888	0.123835	0.178097
SP119_1274	Crp/Fnr family transcriptional regulator	176.239	195.346	183.367	180.533	174.189	165.249	214.162	212.329	0.0569045	0.199138	0.285754	0.775067	0.821221
SP119_1275	arginine repressor	10.0708	11.4428	11.2265	6.80091	10.7429	12.81	8.39849	20.5225	0.420767	0.446659	0.94203	0.346177	0.431664
SP119_1276	hypothetical protein	855.013	1181.88	862.198	1125.24	877.85	819.841	769.302	843.001	-0.282742	0.131372	-2.15222	0.0313796	0.0526597
SP119_1277	hypothetical protein	323.273	231.309	307.607	251.015	418.974	416.966	425.803	414.396	0.594914	0.108176	5.49951	3.80849e-08	1.42277e-07
SP119_1278	sensor histidine kinase	300.111	204.336	293.387	219.484	328.426	333.701	322.502	322.045	0.366052	0.124915	2.93041	0.00338512	0.00685982
SP119_1279	DNA-binding response regulator	75.5312	73.5611	90.5607	53.1707	100.523	82.6246	62.9887	71.8287	0.127944	0.193688	0.660565	0.508891	0.59124
SP119_1280	peptide-methionine (R)-S-oxide reductase	10.0708	4.90407	6.73592	5.56438	2.30205	3.843	1.6797	4.73596	-1.08648	0.643036	-1.68961	0.0911028	0.135694
SP119_1281	TlpA family protein disulfide reductase	3.02125	5.72142	3.74218	1.85479	0	3.843	3.3594	1.57865	-0.680444	0.847982	-0.802427	0.422306	0.507651
SP119_1282	cytochrome C biogenesis protein CcdA	4.02833	2.45204	0.748435	2.47306	2.30205	0.640501	1.6797	2.36798	-0.463423	0.882701	-0.525006	0.599579	0.672907
SP119_1283	CRISPR-associated endonuclease Cas2	49.347	34.3285	41.9124	34.0045	56.784	40.3515	36.9534	39.4663	0.130096	0.271619	0.478966	0.631963	0.703968
SP119_1284	subtype I-C CRISPR-associated endonuclease Cas1	165.162	106.255	153.429	103.25	164.213	163.968	158.731	123.924	0.216714	0.192621	1.12508	0.260555	0.338924
SP119_1285	CRISPR-associated protein Cas4	62.4391	53.9448	74.0951	42.042	60.6207	62.7691	75.5864	59.1995	0.156722	0.20904	0.74972	0.453423	0.538367
SP119_1286	type I-C CRISPR-associated protein Cas7/Csd2	66.4674	53.1275	53.8874	37.0958	62.9228	42.273	64.6684	60.7781	0.137564	0.271306	0.507043	0.612124	0.684358
SP119_1287	type I-C CRISPR-associated protein Cas8c/Csd1	127.899	98.0815	136.964	114.379	173.421	135.146	170.489	173.652	0.450228	0.159113	2.82962	0.0046604	0.00915151
SP119_1288	type I-C CRISPR-associated protein Cas5	39.2762	30.2418	38.1702	19.1662	23.0205	21.1365	36.9534	31.5731	-0.164237	0.295406	-0.55597	0.578231	0.652418
SP119_1289	CRISPR-associated helicase/endonuclease Cas3	86.6091	76.8305	77.0889	70.4821	99.7556	81.3436	90.7037	111.295	0.303664	0.193943	1.56574	0.117411	0.170056
SP119_1290	valine--tRNA ligase	1052.4	958.747	1178.04	1099.89	1490.2	1640.96	1672.14	1640.22	0.586787	0.118439	4.95433	7.25803e-07	2.35278e-06
SP119_1291	hypothetical protein	113.8	109.524	122.743	115.615	214.091	213.927	234.318	232.851	0.953133	0.135837	7.01673	2.27129e-12	1.14687e-11
SP119_1292	N-acetyltransferase	71.5028	69.4744	76.3404	65.536	134.286	142.832	117.579	123.924	0.878892	0.171057	5.138	2.77675e-07	9.43377e-07
SP119_1293	hypothetical protein	191.346	213.327	199.084	217.629	256.295	255.56	309.064	295.208	0.438715	0.135682	3.23341	0.00122322	0.00265754
SP119_1294	DUF1912 domain-containing protein	96.6799	86.6387	87.567	92.1214	125.078	112.728	140.255	150.761	0.541144	0.157232	3.4417	0.000578077	0.00132482
SP119_1296	3-deoxy-7-phosphoheptulonate synthase	110.779	134.862	135.467	118.088	214.091	281.82	326.701	319.677	1.19131	0.142692	8.34879	6.89655e-17	4.55966e-16
SP119_1297	3-dehydroquinate synthase	178.254	172.46	187.109	163.222	331.496	386.222	449.319	469.649	1.22369	0.121548	10.0676	7.68554e-24	7.20715e-23
SP119_1298	cupin domain-containing protein	365.571	442.184	362.243	421.656	503.382	405.437	498.031	483.068	0.244944	0.114819	2.13331	0.032899	0.0549213
SP119_1299	cupin domain-containing protein	332.337	367.806	330.06	371.577	423.578	375.974	404.807	415.186	0.206046	0.11051	1.8645	0.0622514	0.0967186
SP119_1300	class I SAM-dependent methyltransferase	417.939	454.444	410.891	447.005	522.566	463.082	587.055	555.686	0.296635	0.111019	2.67192	0.00754186	0.0142028
SP119_1301	shikimate dehydrogenase (NADP(+))	136.963	120.15	117.504	153.948	142.727	187.026	174.689	164.18	0.338105	0.162087	2.08595	0.036983	0.0609638
SP119_1302	beta-galactosidase	507.57	435.645	467.772	461.225	329.961	371.49	269.592	299.155	-0.556086	0.122868	-4.52587	6.01489e-06	1.7465e-05
SP119_1303	DNA-binding response regulator	277.955	235.396	270.185	244.214	139.658	185.105	139.415	149.972	-0.7366	0.133948	-5.49914	3.81657e-08	1.42289e-07
SP119_1304	sensor histidine kinase	321.259	270.541	315.091	283.783	161.144	203.039	157.052	178.388	-0.762918	0.140641	-5.42458	5.8092e-08	2.11851e-07
SP119_1305	DUF624 domain-containing protein	63.4462	75.1958	64.3655	61.8264	36.0655	62.1286	38.6331	42.6236	-0.551753	0.235276	-2.34513	0.0190204	0.0330119
SP119_1306	ABC transporter substrate-binding protein	51.3612	31.8765	49.3967	37.0958	33.7634	36.5085	26.8752	32.3624	-0.378786	0.2647	-1.431	0.15243	0.213379
SP119_1307	carbohydrate ABC transporter permease	33.2337	17.9816	29.9374	22.2575	22.2532	19.8555	15.1173	12.6292	-0.550445	0.33458	-1.64518	0.0999324	0.147111
SP119_1308	sugar ABC transporter permease	26.1841	21.251	35.9249	16.0749	19.1838	15.372	15.1173	17.3652	-0.561551	0.324422	-1.73093	0.0834642	0.125528
SP119_1309	N-acetylmannosamine kinase	3.02125	1.63469	2.24531	0.618264	0.767351	1.9215	3.3594	0.789326	-0.0968557	1.00591	-0.0962864	0.923293	0.942261
SP119_1310	hypothetical protein M5005_Spy1312 [Streptococcus pyogenes MGAS5005]	2.01416	0.817346	0	0	1.5347	1.9215	0	0	0.403147	1.96232	0.205444	0.837226	0.871853
SP119_1311	glycoside hydrolase family 1 protein	499.513	410.308	521.66	432.785	243.25	268.37	180.568	205.225	-1.05141	0.157027	-6.69575	2.1457e-11	1.02436e-10
SP119_1312	hyaluronoglucosaminidase	342.408	261.551	345.029	260.907	181.862	183.183	146.134	132.607	-0.905975	0.166871	-5.42918	5.66129e-08	2.06868e-07
SP119_1313	AraC family transcriptional regulator	215.516	158.565	199.832	171.877	139.658	155.001	141.934	123.924	-0.406363	0.146746	-2.76916	0.00562015	0.0108735
SP119_1314	metal-independent alpha-mannosidase	9.06374	11.4428	20.2078	10.5105	9.20821	10.248	10.918	3.94663	-0.583019	0.386547	-1.50827	0.131484	0.187485
SP119_1315	alpha-mannosidase	112.793	89.0907	110.02	108.814	49.8778	49.9591	34.4338	37.0983	-1.28634	0.178146	-7.22069	5.17262e-13	2.69328e-12
SP119_1316	sensor histidine kinase RocA	1140.02	1073.17	1135.38	1026.94	837.947	1052.34	1019.58	906.147	-0.196356	0.0973876	-2.01623	0.0437757	0.0707027
SP119_1317	23S rRNA (uracil(1939)-C(5))-methyltransferase RlmD	155.091	157.748	147.442	172.496	135.821	140.27	124.298	157.076	-0.184302	0.135729	-1.35787	0.174506	0.240077
SP119_1318	regulatory protein RecX	26.1841	19.6163	16.4656	16.6931	54.4819	45.4755	43.6722	57.6208	1.37469	0.245447	5.60075	2.1343e-08	8.11954e-08
SP119_1319	DUF402 family protein	3420.05	3914.27	3317.07	3902.48	3842.13	3957.01	3587	3159.67	-0.000846974	0.0999461	-0.00847431	0.993239	0.995405
SP119_1321	Ribosome hibernation promotion factor	1660.68	1906.05	1586.68	1887.56	1075.83	899.263	1339.56	1573.92	-0.526997	0.169899	-3.10182	0.00192338	0.00407278
SP119_1322	ComF family protein	29.2054	24.5204	29.189	24.1123	36.0655	25.62	38.6331	21.3118	0.1844	0.285177	0.646615	0.517881	0.600167
SP119_1323	competence protein	82.5808	50.6754	83.8248	54.4072	66.7595	60.2071	63.8285	72.618	-0.0383278	0.234608	-0.163369	0.870228	0.898444
SP119_1324	YigZ family protein	165.162	196.98	140.706	195.99	283.153	213.287	248.595	262.056	0.523705	0.147437	3.55206	0.00038222	0.000896073
SP119_1325	cysteine synthase A	406.861	571.325	429.602	504.504	576.281	413.123	496.351	509.116	0.0587985	0.137587	0.427355	0.669121	0.734235
SP119_1326	hypothetical protein	1685.86	1649.4	1677.99	1723.1	1255.39	1093.33	1184.19	1287.39	-0.48331	0.100432	-4.81232	1.49192e-06	4.65559e-06
SP119_1327	Cof-type HAD-IIB family hydrolase	3810.8	3991.92	3974.94	4227.07	3384.02	3035.97	3206.54	3277.28	-0.311043	0.0891004	-3.49093	0.000481342	0.00111988
SP119_1328	DNA-binding response regulator LiaR	924.502	978.363	883.902	918.74	907.776	771.803	809.615	722.234	-0.206432	0.0993609	-2.07759	0.0377468	0.0621673
SP119_1329	sensor histidine kinase LiaS	1153.11	1283.23	1140.62	1289.7	1199.37	1072.2	1039.73	990.605	-0.178476	0.0889325	-2.00687	0.0447632	0.0719815
SP119_1330	protein liaF	471.315	578.681	461.785	496.466	564.003	462.441	479.554	435.708	-0.04893	0.123844	-0.395095	0.692773	0.753888
SP119_1331	serine/threonine protein kinase	4961.89	4453.72	5210.61	4594.94	3835.22	3092.98	3121.72	3250.45	-0.531199	0.092627	-5.73481	9.76191e-09	3.82567e-08
SP119_1332	serine/threonine-protein phosphatase	4093.79	4110.43	3992.15	4076.83	3101.63	2480.66	2807.62	2678.97	-0.556192	0.0900463	-6.17673	6.54442e-10	2.80388e-09
SP119_1333	16S rRNA (cytosine(967)-C(5))-methyltransferase RsmB	4481.52	4526.46	4377.6	4622.14	2569.86	2136.71	2451.52	2527.42	-0.895055	0.0932364	-9.59984	8.00662e-22	6.6589e-21
SP119_1334	methionyl-tRNA formyltransferase	2766.46	2953.89	2643.47	2852.67	1582.28	1361.7	1422.7	1467.36	-0.943254	0.100217	-9.41215	4.86098e-21	3.97088e-20
SP119_1335	primosomal protein N'	2547.92	2351.5	2471.33	2419.89	933.099	848.023	891.08	927.458	-1.44362	0.139833	-10.3239	5.49381e-25	5.31454e-24
SP119_1336	DNA-directed RNA polymerase subunit omega	741.213	643.251	679.579	626.302	519.497	484.218	534.144	548.582	-0.36626	0.139537	-2.62481	0.00866966	0.0160958
SP119_1337	guanylate kinase	1276.98	1096.88	1261.11	1118.44	965.328	836.494	893.599	820.11	-0.434958	0.128724	-3.37899	0.000727517	0.0016488
SP119_1338	ribonuclease Y	10280.3	10069.7	10166.7	10268.1	7814.7	7871.11	8104.54	7982.46	-0.360287	0.0503626	-7.15386	8.43699e-13	4.35595e-12
SP119_1339	LysR family transcriptional regulator	278.962	323.669	255.217	319.024	300.034	347.792	294.787	298.365	0.076742	0.107547	0.713571	0.475493	0.559153
SP119_1340	acetyl-CoA acetyltransferase	199.402	219.866	223.034	237.413	260.132	245.312	239.357	245.48	0.166478	0.1122	1.48376	0.137872	0.195088
SP119_1341	CoA transferase subunit A	143.006	149.574	142.951	147.147	156.54	139.629	150.333	153.919	0.041276	0.132875	0.310638	0.756076	0.806072
SP119_1342	succinyl-CoA--3-ketoacid-CoA transferase	157.105	183.903	155.675	179.915	194.14	177.419	182.247	167.337	0.0892991	0.132253	0.675212	0.499541	0.58148
SP119_1343	3-hydroxybutyrate dehydrogenase	183.289	205.154	180.373	199.081	179.56	188.307	164.61	164.18	-0.139955	0.147014	-0.951985	0.341105	0.426207
SP119_1344	cytochrome C biogenesis protein CcmE	110.779	132.41	133.222	123.653	110.499	106.323	103.301	102.612	-0.244267	0.174085	-1.40315	0.160572	0.223584
SP119_1345	S-ribosylhomocysteine lyase	437.074	440.549	428.854	493.993	364.492	486.14	466.956	468.86	-0.0123297	0.107941	-0.114226	0.909058	0.932886
SP119_1346	hypothetical protein	4951.82	4941.67	4950.15	4899.12	6021.4	5863.14	5780.68	5836.28	0.251452	0.0959175	2.62154	0.00875331	0.0162347
SP119_1347	class I SAM-dependent RNA methyltransferase	3731.24	3723.01	3584.26	3755.34	4088.45	3705.94	3864.99	3962.42	0.0785148	0.103286	0.76017	0.447153	0.532451
SP119_1348	cell cycle protein GpsB	1027.22	1113.22	933.299	1051.05	1084.27	970.999	1211.06	1292.92	0.144037	0.135613	1.06212	0.28818	0.369112
SP119_1349	DUF1273 domain-containing protein	224.579	243.569	201.329	213.919	229.438	231.221	298.986	281	0.235977	0.186548	1.26497	0.205883	0.277225
SP119_1350	Holliday junction resolvase RecU	1546.88	1578.29	1476.66	1599.45	1168.68	1233.6	1242.98	1226.61	-0.348176	0.100443	-3.4664	0.000527469	0.00121795
SP119_1351	penicillin-binding protein 1A	7968.04	7989.55	8098.07	8164.8	5032.29	5206.63	5291.89	5233.23	-0.633992	0.0564216	-11.2367	2.69269e-29	3.0363e-28
SP119_1352	aminopeptidase C	7225.82	7051.24	7015.83	7077.27	12192.4	10098.8	11419.4	10543.8	0.641431	0.0981256	6.53684	6.28324e-11	2.90897e-10
SP119_1353	ammonia-dependent NAD(+) synthetase	3173.32	3611.85	3165.13	3610.66	2514.61	2157.85	2618.65	2657.66	-0.447343	0.108927	-4.10683	4.01128e-05	0.000105475
SP119_1354	nicotinate phosphoribosyltransferase	4097.82	4653.15	3861.93	4640.07	3257.41	3151.26	3465.22	3155.73	-0.405246	0.1116	-3.63123	0.000282071	0.000668101
SP119_1355	amino acid permease	2625.46	2701.33	2627.76	2791.46	3119.28	3766.14	3448.42	3332.54	0.346826	0.122117	2.84012	0.00450962	0.00889343
SP119_1356	thioredoxin-disulfide reductase	2050.42	2321.26	1988.59	2430.4	2359.6	2090.59	2105.5	1901.49	-0.0559653	0.161889	-0.345701	0.729568	0.782348
SP119_1357	DUF4059 domain-containing protein	385.713	395.595	329.312	373.432	425.88	406.077	404.807	362.301	0.108597	0.135899	0.7991	0.424232	0.5093
SP119_1358	amino acid ABC transporter ATP-binding protein	3233.74	3864.41	3061.85	3840.66	3003.41	2664.48	2766.46	2548.73	-0.350347	0.149853	-2.33795	0.0193901	0.0335583
SP119_1359	amino acid ABC transporter permease	1767.43	2266.5	1708.68	2268.41	1680.5	1664.66	1615.87	1493.41	-0.3119	0.17001	-1.8346	0.0665647	0.102639
SP119_1360	ATP-dependent helicase	2668.77	2714.41	2617.28	2717.27	2853.78	3036.61	3348.48	3855.07	0.288705	0.100414	2.87515	0.0040383	0.00801555
SP119_1361	phospho-N-acetylmuramoyl-pentapeptide-transferase	1703.98	1559.5	1569.47	1441.17	2051.13	2301.32	2122.3	2199.85	0.468524	0.0901482	5.19726	2.02247e-07	7.01379e-07
SP119_1362	penicillin-binding protein 2X	2789.62	2682.53	2725.05	2707.38	3047.15	3231.33	3278.77	3183.35	0.224707	0.060318	3.72537	0.000195031	0.000471048
SP119_1363	cell division protein FtsL	151.062	157.748	164.656	157.039	228.671	229.94	252.795	262.846	0.626001	0.151596	4.12941	3.63691e-05	9.63206e-05
SP119_1364	16S rRNA (cytosine(1402)-N(4))-methyltransferase RsmH	1557.96	1698.44	1532.8	1598.83	1853.15	1860.65	1871.18	1951.21	0.238318	0.0748285	3.18486	0.00144824	0.00312059
SP119_1365	hypothetical protein	114.807	102.986	92.806	94.5944	62.9228	61.4881	73.0669	94.7192	-0.471065	0.222296	-2.11909	0.0340828	0.0566403
SP119_1366	glutamate-5-semialdehyde dehydrogenase	503.541	469.974	540.37	511.923	366.026	415.685	381.291	372.562	-0.399357	0.121574	-3.2849	0.0010202	0.00224297
SP119_1367	glutamate 5-kinase	324.281	271.359	278.418	257.198	215.626	225.456	195.685	179.966	-0.464772	0.136642	-3.40139	0.000670444	0.00152698
SP119_1368	ABC transporter permease	1250.8	1033.94	1252.13	992.314	1320.61	997.9	1394.99	1248.71	0.131829	0.142253	0.926726	0.354069	0.439467
SP119_1369	ABC transporter ATP-binding protein	767.397	680.849	722.989	676.999	1042.06	718.001	1022.1	977.186	0.40029	0.14911	2.68452	0.00726347	0.0137348
SP119_1370	bacteriocin immunity protein	245.728	217.414	231.267	210.828	359.888	238.907	361.975	318.888	0.499119	0.143336	3.48215	0.000497404	0.00115287
SP119_1371	transketolase	5698.07	5208.94	6093.76	5486.48	3776.9	4356.04	4483.11	5084.84	-0.345325	0.101406	-3.40537	0.000660733	0.00150673
SP119_1372	fructose-6-phosphate aldolase	24.17	29.4244	20.9562	21.6392	38.3676	25.62	25.1955	25.2584	0.256895	0.261267	0.983268	0.325476	0.409743
SP119_1373	DNA-binding protein	30.2125	39.2326	32.9312	45.1333	49.1105	49.9591	49.5511	56.0422	0.45977	0.234475	1.96085	0.0498968	0.0798871
SP119_1374	NAD(P)/FAD-dependent oxidoreductase	53.3754	49.0407	58.378	55.0255	53.7146	51.2401	62.9887	63.9354	0.0969143	0.189387	0.511727	0.608842	0.681964
SP119_1375	aquaporin family protein	53.3754	55.5795	60.6233	69.8638	63.6901	51.8806	50.3909	60.7781	-0.087442	0.206714	-0.423009	0.672288	0.736392
SP119_1376	alpha-gtype 1 glycerol-3-phosphate oxidaselycerophosphate oxidase	167.176	147.122	159.417	140.964	126.613	105.042	131.016	130.239	-0.318494	0.170084	-1.87257	0.061128	0.0953763
SP119_1377	glycerol kinase	278.962	335.112	286.651	320.261	286.222	182.543	340.139	240.745	-0.221673	0.176763	-1.25407	0.209817	0.281697
SP119_1378	putative lipoprotein [Streptococcus pyogenes str. Manfredo]	8272.17	11107.7	8001.52	10912.4	8146.97	7481.05	8416.13	8017.98	-0.256315	0.172561	-1.48536	0.137449	0.194932
SP119_1379	hypothetical protein	233.643	242.752	252.971	242.36	451.97	493.826	618.969	673.295	1.20185	0.135966	8.83936	9.62654e-19	7.02126e-18
SP119_1380	glycine--tRNA ligase subunit beta	1231.66	1024.13	1258.87	1107.31	2097.17	2260.33	2979.78	2953.66	1.15481	0.136324	8.47104	2.43206e-17	1.67421e-16
SP119_1381	glycine--tRNA ligase subunit alpha	372.62	348.189	332.305	373.432	627.693	657.154	893.599	969.293	1.14119	0.153218	7.44814	9.46648e-14	5.19385e-13
SP119_1382	isoprenylcysteine carboxyl methyltransferase	1066.5	1091.16	978.205	986.131	840.249	774.365	820.533	675.663	-0.405341	0.0928419	-4.36593	1.26582e-05	3.54661e-05
SP119_1383	aldo/keto reductase	2372.69	2360.49	2272.25	2266.56	1201.67	1256.66	1256.41	1211.62	-0.912111	0.0935832	-9.74653	1.90889e-22	1.6395e-21
SP119_1384	N-acetylglucosamine-6-phosphate deacetylase	2155.16	1857.83	2097.86	1957.42	1249.25	1514.78	1179.15	1086.9	-0.680831	0.12371	-5.50344	3.72456e-08	1.39424e-07
SP119_1385	Na/Pi cotransporter family protein	1024.2	961.199	1028.35	916.886	1494.8	2108.53	2152.53	2361.66	1.04662	0.135922	7.70014	1.35921e-14	7.83145e-14
SP119_1386	hypothetical protein	46.3258	52.3101	37.4218	58.1168	56.0166	48.6781	38.6331	44.9916	-0.0472706	0.197446	-0.239411	0.810787	0.848465
SP119_1387	DegV domain-containing protein	763.368	854.944	734.964	838.366	2209.97	2300.68	3141.04	3513.29	1.80614	0.152699	11.8281	2.79376e-32	3.61614e-31
SP119_1388	TetR/AcrR family transcriptional regulator	653.596	762.584	608.478	814.872	607.742	611.678	529.945	471.228	-0.355047	0.125249	-2.83473	0.00458644	0.00902557
SP119_1389	Cof-type HAD-IIB family hydrolase	625.398	583.585	659.372	600.334	514.893	685.336	533.304	472.017	-0.161414	0.149959	-1.07638	0.281756	0.362399
SP119_1390	membrane protein	305.146	272.176	297.877	280.692	293.128	345.23	287.228	236.798	0.0100684	0.167488	0.0601145	0.952064	0.963068
SP119_1391	hypothetical protein	1.00708	0.817346	0	1.23653	1.5347	2.562	2.51955	2.36798	1.54842	1.08314	1.42956	0.152843	0.213638
SP119_1392	tagatose 1,6-diphosphate aldolase 1	12.085	8.17346	12.7234	5.56438	13.045	11.529	10.918	12.6292	0.346489	0.39777	0.871078	0.383712	0.469862
SP119_1393	tagatose-6-phosphate kinase	4.02833	4.90407	5.23905	1.23653	7.67351	1.9215	5.03909	5.52528	0.398715	0.700419	0.569252	0.569185	0.644983
SP119_1394	Galactose-6-phosphate isomerase subunit LacB	3.02125	1.63469	4.49061	1.23653	5.37146	5.12401	1.6797	4.73596	0.738749	0.731227	1.01029	0.312358	0.397037
SP119_1395	galactose-6-phosphate isomerase subunit LacA	0	1.63469	0	3.70958	4.60411	3.2025	4.19925	5.52528	1.59061	0.908023	1.75173	0.0798204	0.12055
SP119_1396	PTS sugar permease component	4.02833	8.17346	5.23905	3.09132	7.67351	9.60751	8.39849	8.68259	0.756974	0.544043	1.39139	0.164108	0.227818
SP119_1397	PTS fructose transporter subunit IIB	1.00708	0.817346	1.49687	1.23653	0.767351	0.640501	2.51955	3.15731	0.588963	1.02677	0.573608	0.566233	0.64243
SP119_1398	PTS galactose transporter subunit IIA	0	3.26938	2.24531	1.23653	1.5347	4.4835	0.839849	3.15731	0.568013	0.900993	0.630429	0.528414	0.610066
SP119_1399	DeoR/GlpR transcriptional regulator	289.033	245.204	289.645	266.472	188.768	144.113	135.216	138.921	-0.844045	0.157643	-5.35417	8.59517e-08	3.09157e-07
SP119_1400	carbonate dehydratase	87.6162	68.657	89.8123	61.2081	65.2248	71.7361	64.6684	49.7276	-0.282328	0.230296	-1.22593	0.220224	0.293312
SP119_1401	copper-exporting ATPase	612.306	536.179	639.912	590.442	447.366	509.198	445.96	455.441	-0.356216	0.207233	-1.71892	0.0856292	0.128061
SP119_1402	CopY/TcrY family copper transport repressor	61.432	57.2142	79.3342	59.3534	64.4575	62.7691	55.43	71.0394	-0.0209026	0.209433	-0.099806	0.920498	0.940847
SP119_1403	alpha/beta hydrolase	26.1841	27.7898	24.6984	22.8758	19.9511	14.7315	13.4376	11.8399	-0.754283	0.340426	-2.2157	0.0267118	0.0453755
SP119_1404	30S ribosome-binding factor RbfA	1687.87	1359.25	1662.28	1458.49	1979.77	1541.04	1588.99	1815.45	0.167389	0.111122	1.50635	0.131977	0.188041
SP119_1405	translation initiation factor IF-2	16854.5	14976.2	16775.4	15577.8	18520.8	14153.8	16660.9	18015.6	0.0694655	0.0899914	0.771913	0.440166	0.525682
SP119_1406	hypothetical protein	1174.26	1201.5	1097.21	1133.28	1430.34	999.822	1351.32	1439.73	0.180293	0.11576	1.55747	0.119359	0.17247
SP119_1407	DUF448 domain-containing protein	1347.48	1258.71	1209.47	1224.16	1517.05	994.057	1304.29	1534.45	0.0859035	0.121103	0.709345	0.47811	0.560975
SP119_1408	transcription termination/antitermination protein NusA	6586.32	7377.36	6802.53	7266.46	7259.91	5327.04	7063.97	7706.19	-0.0354297	0.107175	-0.330577	0.740964	0.793643
SP119_1409	ribosome maturation factor RimP	2742.29	3301.26	2781.93	3154.38	2767.84	2105.97	2640.49	2810	-0.215174	0.104799	-2.0532	0.0400527	0.0654794
SP119_1410	paratox	7.04958	4.90407	11.975	3.09132	8.44086	7.68601	3.3594	7.89326	0.0453744	0.502564	0.090286	0.92806	0.946076
SP119_1411	streptodornase SdaD2	275.941	255.829	284.405	278.837	323.822	242.75	350.217	332.306	0.188609	0.200862	0.939	0.347731	0.433014
SP119_1412	phage associated protein	488.435	456.896	518.666	455.661	102.058	110.807	73.9067	72.618	-2.40927	0.149454	-16.1205	1.8308e-58	6.47117e-57
SP119_1413	hypothetical protein	145.02	127.506	139.957	126.126	23.7879	27.5415	21.8361	26.8371	-2.42001	0.191148	-12.6604	9.80213e-37	1.53986e-35
SP119_1414	hypothetical protein	137.97	118.515	124.989	110.051	27.6246	22.4175	13.4376	25.2584	-2.45764	0.205986	-11.9311	8.15166e-33	1.08571e-31
SP119_1415	hypothetical protein	331.33	294.244	300.871	275.128	57.5513	61.4881	44.512	54.4635	-2.45222	0.147793	-16.5922	7.93482e-62	3.47243e-60
SP119_1416	Ribosome maturation factor RimP	42.2975	20.4336	20.9562	29.6767	6.13881	5.76451	3.3594	4.73596	-2.47604	0.404692	-6.11833	9.45599e-10	3.96806e-09
SP119_1417	hypothetical protein	581.087	454.444	564.32	517.487	135.821	117.852	78.9458	63.1461	-2.41414	0.180907	-13.3446	1.27309e-40	2.27179e-39
SP119_1418	hypothetical protein	148.041	132.41	155.675	128.599	24.5552	21.777	19.3165	18.1545	-2.74631	0.205685	-13.352	1.1529e-40	2.07748e-39
SP119_1419	hypothetical protein	286.011	248.473	270.934	228.758	61.3881	48.0375	34.4338	43.4129	-2.45745	0.169612	-14.4887	1.4287e-47	3.32398e-46
SP119_1420	peptidase	620.363	515.745	589.019	469.262	109.731	128.741	79.7857	70.25	-2.48773	0.156296	-15.9168	4.84685e-57	1.61973e-55
SP119_1421	hypothetical protein	242.707	241.117	238.751	219.484	49.1105	54.4426	33.594	29.9944	-2.47717	0.16153	-15.3356	4.41997e-53	1.21252e-51
SP119_1422	hypothetical protein P9_gp39	1116.85	956.295	1158.58	937.907	225.601	254.279	148.653	140.5	-2.434	0.162406	-14.9871	8.91147e-51	2.2749e-49
SP119_1423	hypothetical protein	43.3045	31.8765	46.403	38.3324	9.20821	10.8885	5.87894	5.52528	-2.31564	0.31108	-7.44387	9.7781e-14	5.34885e-13
SP119_1424	hypothetical protein	127.899	133.227	146.693	119.943	33.7634	35.868	26.8752	19.7332	-2.16956	0.186218	-11.6507	2.27653e-31	2.80822e-30
SP119_1425	phage major tail protein, TP901-1 family	271.912	204.336	199.084	186.716	50.6452	53.8021	31.9143	33.941	-2.32243	0.184841	-12.5644	3.31256e-36	5.03181e-35
SP119_1426	hypothetical protein	117.829	101.351	109.272	100.159	25.3226	28.8225	15.9571	18.1545	-2.25856	0.214437	-10.5325	6.11728e-26	6.0776e-25
SP119_1427	hypothetical protein	62.4391	76.8305	60.6233	69.8638	21.4858	8.96701	8.39849	10.2612	-2.46227	0.289696	-8.49948	1.90447e-17	1.32091e-16
SP119_1428	hypothetical protein	128.907	120.15	112.265	108.814	27.6246	28.8225	12.5977	11.0506	-2.52398	0.22547	-11.1943	4.34825e-29	4.87322e-28
SP119_1429	hypothetical protein	116.822	89.0907	98.7935	100.777	32.9961	33.306	6.71879	14.2079	-2.19074	0.272083	-8.05173	8.16288e-16	5.04046e-15
SP119_1430	hypothetical protein	213.501	180.633	228.273	179.915	46.0411	48.0375	34.4338	31.5731	-2.31174	0.162559	-14.221	6.79062e-46	1.41831e-44
SP119_1431	DUF4355 domain-containing protein	269.898	227.222	258.959	242.36	59.086	69.8146	34.4338	40.2556	-2.27722	0.172279	-13.2182	6.89007e-40	1.19471e-38
SP119_1432	hypothetical protein	30.2125	26.9724	31.4343	29.0584	3.83676	10.248	3.3594	4.73596	-2.3656	0.416889	-5.67441	1.39165e-08	5.39631e-08
SP119_1433	hypothetical protein	10.0708	10.6255	8.98123	9.89223	3.0694	2.562	2.51955	3.15731	-1.80806	0.536793	-3.36826	0.000756444	0.00170385
SP119_1434	phage head morphogenesis protein	130.921	103.803	122.743	97.6857	23.0205	29.463	10.0782	18.1545	-2.47202	0.269	-9.18966	3.94079e-20	3.0822e-19
SP119_1435	phage portal protein	85.602	58.0315	81.5795	58.7351	16.8817	15.372	6.71879	16.5759	-2.33548	0.276964	-8.43243	3.38555e-17	2.29617e-16
SP119_1436	PBSX family phage terminase large subunit	86.6091	75.1958	97.2966	69.8638	26.8573	14.091	7.55864	10.2612	-2.47455	0.288143	-8.58791	8.85655e-18	6.2609e-17
SP119_1437	terminase small subunit	25.1771	25.3377	36.6733	36.4776	9.20821	7.68601	5.03909	4.73596	-2.21131	0.355401	-6.222	4.90866e-10	2.12285e-09
SP119_1438	transcriptional regulator	35.2479	26.1551	26.1952	22.2575	16.1144	9.60751	10.918	11.8399	-1.17407	0.381931	-3.07403	0.00211185	0.00443609
SP119_1439	hypothetical protein	7.04958	1.63469	2.99374	3.70958	4.60411	3.843	1.6797	0	-0.544622	0.749077	-0.727057	0.467191	0.551153
SP119_1440	site-specific DNA-methyltransferase	33.2337	22.0683	28.4405	20.4027	16.1144	11.529	12.5977	15.7865	-0.888279	0.385829	-2.30226	0.0213204	0.0366575
SP119_1441	hypothetical protein	5.03541	8.9908	4.49061	4.32785	0.767351	1.9215	5.03909	0	-1.58235	0.719665	-2.19874	0.0278967	0.0473008
SP119_1442	phage protein	12.085	3.26938	5.98748	4.94611	2.30205	4.4835	0	3.94663	-1.2386	0.767659	-1.61348	0.106641	0.155932
SP119_1443	ATP-dependent helicase	78.5524	55.5795	74.8435	58.1168	36.0655	25.62	15.1173	17.3652	-1.49774	0.386004	-3.88012	0.000104405	0.000262513
SP119_1444	VRR-NUC domain-containing protein	22.1558	9.80815	20.9562	19.7845	6.13881	7.68601	6.71879	3.94663	-1.55903	0.432399	-3.60554	0.000311505	0.000733093
SP119_1445	DNA primase	174.225	133.227	175.882	129.217	61.3881	41.6325	33.594	30.7837	-1.86733	0.258454	-7.22501	5.01057e-13	2.61631e-12
SP119_1446	DNA polymerase	110.779	80.9172	113.762	96.4492	39.9023	38.43	42.8323	28.4157	-1.42495	0.249546	-5.71015	1.12874e-08	4.39538e-08
SP119_1447	DUF2815 domain-containing protein	103.729	62.1183	84.5732	79.7561	27.6246	28.8225	13.4376	12.6292	-1.98471	0.320683	-6.189	6.05462e-10	2.60009e-09
SP119_1448	hypothetical protein	30.2125	29.4244	36.6733	31.5315	12.2776	12.1695	7.55864	8.68259	-1.64146	0.336287	-4.88111	1.05488e-06	3.34866e-06
SP119_1449	DUF2800 domain-containing protein	156.098	115.246	117.504	105.723	48.3431	46.116	35.2737	27.6264	-1.64384	0.266771	-6.16198	7.18422e-10	3.06371e-09
SP119_1450	hypothetical protein	31.2196	32.6938	44.9061	32.768	9.20821	11.529	7.55864	2.36798	-2.18435	0.345054	-6.33045	2.44455e-10	1.06978e-09
SP119_1451	hypothetical protein	34.2408	17.1643	22.4531	18.5479	6.90616	7.04551	4.19925	1.57865	-2.18743	0.440423	-4.96666	6.8116e-07	2.21588e-06
SP119_1452	phage protein	12.085	11.4428	11.975	9.27396	6.13881	0.640501	1.6797	3.94663	-1.8677	0.633487	-2.94829	0.00319542	0.0064897
SP119_1453	hypothetical protein	23.1629	35.1459	33.6796	40.1872	7.67351	5.76451	5.03909	5.52528	-2.47101	0.381859	-6.471	9.73536e-11	4.44009e-10
SP119_1454	hypothetical protein	24.17	20.4336	30.6859	17.9297	4.60411	7.04551	10.0782	4.73596	-1.81762	0.388934	-4.67335	2.96329e-06	8.87056e-06
SP119_1455	hypothetical protein	17.1204	10.6255	12.7234	21.021	6.13881	1.9215	4.19925	1.57865	-2.17809	0.516466	-4.2173	2.4725e-05	6.64393e-05
SP119_1456	hypothetical protein	42.2975	26.1551	38.1702	35.2411	9.20821	6.40501	6.71879	4.73596	-2.38597	0.350003	-6.81698	9.29728e-12	4.48515e-11
SP119_1457	hypothetical protein	38.2691	26.9724	26.9437	25.3488	11.5103	4.4835	3.3594	3.15731	-2.37353	0.434139	-5.46721	4.57162e-08	1.68053e-07
SP119_1458	hypothetical protein	63.4462	58.0315	53.8874	63.6812	44.5064	62.7691	36.9534	58.4102	-0.228391	0.190177	-1.20094	0.229773	0.304487
SP119_1459	phage protein	26.1841	26.1551	35.9249	21.6392	6.90616	6.40501	5.03909	5.52528	-2.19278	0.370528	-5.91799	3.259e-09	1.30787e-08
SP119_1460	XRE family transcriptional regulator	61.432	63.753	50.8936	61.8264	86.7107	51.8806	65.5082	71.0394	0.207126	0.214173	0.967096	0.333496	0.417836
SP119_1461	hypothetical protein	61.432	59.6662	64.3655	71.1004	109.731	55.0831	68.0278	76.5647	0.264964	0.245778	1.07807	0.281005	0.361685
SP119_1462	hypothetical protein P9_gp02	132.935	134.045	139.209	116.852	148.866	96.0751	123.458	146.815	-0.0224679	0.23036	-0.0975339	0.922302	0.941773
SP119_1463	site-specific integrase	21.1487	19.6163	17.9625	6.18264	64.4575	37.149	22.6759	26.0478	1.23797	0.397742	3.11249	0.00185516	0.00394194
SP119_1464	tRNA (guanosine(46)-N7)-methyltransferase TrmB	2696.97	2446.32	2541.69	2662.86	1656.71	1577.55	1598.23	1663.9	-0.671668	0.067212	-9.99327	1.6311e-23	1.49153e-22
SP119_1465	aminoglycoside phosphotransferase	2094.73	2012.31	2084.39	1970.41	1299.13	1456.5	1410.11	1282.66	-0.582229	0.0694381	-8.38487	5.07835e-17	3.36968e-16
SP119_1466	multidrug ABC transporter permease	973.849	983.267	930.305	879.172	749.702	879.407	854.966	768.015	-0.21092	0.110693	-1.90546	0.0567209	0.0891814
SP119_1467	ABC transporter ATP-binding protein	740.206	661.233	688.561	621.974	726.682	712.237	671.879	556.475	-0.0222163	0.118498	-0.187482	0.851283	0.883488
SP119_1468	HIT family protein	93.6587	81.7346	83.8248	69.2456	43.739	65.9716	59.6293	49.7276	-0.572731	0.190885	-3.0004	0.00269629	0.00556829
SP119_1469	hypothetical protein	131.928	127.506	128.731	114.379	68.2943	73.0171	70.5473	80.5113	-0.778249	0.162499	-4.78927	1.67393e-06	5.17961e-06
SP119_1470	LytR family transcriptional regulator	3748.36	3684.59	3641.89	3617.46	6453.42	7429.81	6253.52	6204.11	0.842467	0.0935843	9.00222	2.21195e-19	1.66622e-18
SP119_1471	N-acetyltransferase	1430.06	1535.79	1447.47	1453.54	2692.64	3010.99	2630.41	2577.15	0.895326	0.102346	8.74801	2.17155e-18	1.55304e-17
SP119_1472	tRNA (adenosine(37)-N6)-threonylcarbamoyltransferase complex ATPase subunit type 1 TsaE	1382.72	1525.98	1376.37	1423.24	2783.18	3087.85	2735.39	2711.34	0.987573	0.101864	9.69506	3.16452e-22	2.659e-21
SP119_1473	NCS2 family permease	3793.68	4356.45	3733.94	4512.71	8660.32	10171.8	8566.46	8719.69	1.13922	0.134587	8.46457	2.57096e-17	1.76062e-16
SP119_1474	Cof-type HAD-IIB family hydrolase	844.942	830.423	854.713	844.549	1296.06	1488.52	1321.92	1123.21	0.632652	0.0922517	6.85788	6.98876e-12	3.38927e-11
SP119_1475	PTS mannose transporter subunit EIIAB	2187.38	1855.37	2358.32	2087.26	2286.71	2257.12	2284.39	2287.47	0.10287	0.143719	0.71577	0.474134	0.557911
SP119_1476	PTS mannose/fructose/sorbose transporter subunit IIC	1070.53	913.793	1193.75	1022.61	826.437	854.428	935.592	878.52	-0.265484	0.159603	-1.6634	0.0962319	0.142338
SP119_1477	PTS mannose transporter subunit IID	1267.92	1065.82	1518.58	1310.72	751.237	935.771	1001.94	903.779	-0.523374	0.169137	-3.09438	0.00197224	0.00416665
SP119_1478	DUF956 domain-containing protein	397.798	359.632	326.318	386.415	351.447	380.457	381.291	405.714	0.0477041	0.130569	0.365355	0.714846	0.772875
SP119_1479	serine--tRNA ligase	325.288	264.003	292.638	295.53	246.32	276.696	314.943	327.57	-0.014459	0.137897	-0.104854	0.916492	0.938319
SP119_1480	Acetyl-coenzyme A carboxylase carboxyl transferase subunit alpha	1701.97	1444.25	1692.21	1540.1	6959.87	11593.7	13062.2	15052.5	2.8712	0.245932	11.6748	1.71566e-31	2.13067e-30
SP119_1481	acetyl-CoA carboxylase carboxyl transferase subunit beta	1776.49	1420.55	1825.43	1537	7739.5	12870.9	14512.6	16020.2	2.96295	0.257179	11.5209	1.03468e-30	1.25114e-29
SP119_1482	acetyl-CoA carboxylase biotin carboxylase subunit	3015.2	2260.78	2995.99	2332.71	13105.6	22801.8	25291.2	27099.2	3.05776	0.265438	11.5196	1.05038e-30	1.26183e-29
SP119_1483	3-hydroxyacyl-[acyl-carrier-protein] dehydratase FabZ	772.432	519.832	823.279	574.986	3430.06	6027.75	6577.7	6779.52	3.08422	0.341208	9.03911	1.57955e-19	1.21473e-18
SP119_1484	acetyl-CoA carboxylase biotin carboxyl carrier protein subunit	758.333	515.745	897.374	531.089	3816.04	6634.95	7201.71	7560.17	3.22195	0.357638	9.00898	2.07988e-19	1.58179e-18
SP119_1485	beta-ketoacyl-[acyl-carrier-protein] synthase II	971.834	561.517	1230.43	612.081	4792.11	8949.72	9989.17	9650.3	3.30585	0.400033	8.26395	1.40924e-16	9.1526e-16
SP119_1486	3-oxoacyl-[acyl-carrier-protein] reductase	609.285	255.012	687.812	255.343	3566.65	5999.57	6434.08	6356.45	3.62913	0.463162	7.83555	4.66794e-15	2.74989e-14
SP119_1487	[acyl-carrier-protein] S-malonyltransferase	1012.12	365.354	959.494	381.469	6190.99	10112.9	10648.4	10553.3	3.78665	0.46194	8.19728	2.45883e-16	1.56921e-15
SP119_1488	enoyl-[acyl-carrier-protein] reductase FabK	1366.61	483.051	1460.95	503.267	7846.93	14092.9	15162.6	14059.5	3.74601	0.45478	8.23697	1.76629e-16	1.14311e-15
SP119_1489	acyl carrier protein	1577.09	784.652	1568.72	788.905	7550.74	10238.4	10939.9	10915.6	3.0708	0.314118	9.77596	1.42798e-22	1.2439e-21
SP119_1490	ketoacyl-ACP synthase II	5019.3	2470.02	5112.56	2489.75	24140.9	31939.8	32080.6	31653.6	2.98909	0.314001	9.51938	1.74223e-21	1.43597e-20
SP119_1491	MarR family transcriptional regulator	3787.64	1870.9	3611.95	1802.86	17936.1	24388.3	24689	23843.2	3.03666	0.314598	9.65252	4.79639e-22	4.00717e-21
SP119_1492	enoyl-CoA hydratase	4572.15	2317.18	4667.24	2338.89	22476.5	30657.6	31108.9	30657.4	3.04781	0.306388	9.94757	2.58427e-23	2.31702e-22
SP119_1493	molecular chaperone DnaJ	4369.73	3429.58	4768.28	3633.54	4047.78	3524.68	3177.15	3458.83	-0.189216	0.14919	-1.26829	0.204694	0.276231
SP119_1494	molecular chaperone DnaK	11434.4	10747.3	11291.6	10769.5	17118.1	14603.4	11922.5	14098.2	0.384251	0.100662	3.81724	0.000134955	0.000334296
SP119_1495	nucleotide exchange factor GrpE	2726.17	2599.16	2601.56	2849.58	4651.68	4030.03	3078.89	3709.83	0.521719	0.109362	4.77058	1.83697e-06	5.65552e-06
SP119_1496	heat-inducible transcriptional repressor HrcA	4755.44	4944.94	4750.32	5163.74	7859.21	6376.18	4970.23	6343.82	0.381364	0.113122	3.37126	0.000748265	0.00168957
SP119_1497	N-acetylmuramidase	1125.92	1028.22	1085.23	950.272	425.88	364.445	358.616	389.927	-1.44386	0.0930127	-15.5233	2.41401e-54	7.64992e-53
SP119_1498	D-alanyl-D-alanine carboxypeptidase	1204.47	1116.49	1117.41	1112.26	488.035	427.214	422.444	414.396	-1.37622	0.0901402	-15.2676	1.25744e-52	3.39879e-51
SP119_1499	histidine phosphatase family protein	842.928	902.35	809.059	782.722	437.39	391.346	370.373	388.349	-1.07046	0.0886616	-12.0736	1.45624e-33	1.98265e-32
SP119_1500	GlsB/YeaQ/YmgE family stress response membrane protein	129.914	116.88	134.718	118.707	156.54	204.32	209.962	202.857	0.630802	0.146316	4.31124	1.62342e-05	4.46684e-05
SP119_1501	hypothetical protein	25.1771	24.5204	29.9374	22.8758	56.0166	57.0046	54.5902	67.0927	1.19678	0.237515	5.03877	4.68542e-07	1.54888e-06
SP119_1502	Asp-tRNA(Asn)/Glu-tRNA(Gln) amidotransferase GatCAB subunit B	2526.77	2327.8	2609.05	2621.44	3267.38	3365.19	3302.29	3244.13	0.385862	0.0850126	4.53889	5.65522e-06	1.65251e-05
SP119_1503	Asp-tRNA(Asn)/Glu-tRNA(Gln) amidotransferase subunit GatA	1887.27	1871.72	2013.29	1961.75	2878.33	3012.92	2974.75	2883.41	0.603058	0.0825016	7.30965	2.67838e-13	1.42279e-12
SP119_1504	Asp-tRNA(Asn)/Glu-tRNA(Gln) amidotransferase subunit GatC	318.238	326.121	300.871	327.062	461.945	490.624	508.949	487.804	0.615007	0.0888825	6.91932	4.53801e-12	2.23018e-11
SP119_1505	pyruvate kinase	98.6941	105.438	127.982	98.304	303.871	254.919	228.439	170.494	1.15376	0.238703	4.83345	1.34185e-06	4.21593e-06
SP119_1508	cysteine hydrolase	208.466	174.095	199.832	170.641	633.832	497.669	518.187	375.719	1.42879	0.223706	6.38691	1.69268e-10	7.51484e-10
SP119_1509	GTP-sensing transcriptional pleiotropic repressor CodY	2648.63	2819.03	2571.62	2851.43	3625.73	3401.06	3484.53	3853.49	0.399227	0.0996387	4.00675	6.156e-05	0.000158248
SP119_1510	pyridoxal phosphate-dependent aminotransferase	2352.54	2667.82	2341.11	2670.28	2805.44	2700.35	2411.21	2495.85	0.0536239	0.0917267	0.584606	0.558813	0.63558
SP119_1511	universal stress protein	975.863	1100.15	916.833	1093.71	731.286	637.298	753.345	708.815	-0.530971	0.108452	-4.89592	9.7848e-07	3.11872e-06
SP119_1512	Cof-type HAD-IIB family hydrolase	728.121	570.507	726.731	597.861	936.936	915.275	975.905	899.043	0.507561	0.137176	3.70006	0.000215548	0.000518557
SP119_1513	asparaginase	136.963	138.949	159.417	165.695	141.193	125.538	142.774	134.185	-0.152134	0.136679	-1.11308	0.265676	0.344853
SP119_1514	ABC transporter permease	130.921	128.323	124.24	95.8309	169.585	153.08	183.087	206.014	0.57428	0.173513	3.30973	0.000933862	0.00206551
SP119_1515	ABC transporter ATP-binding protein	143.006	107.072	138.461	116.234	234.042	224.175	258.674	269.16	0.968515	0.162215	5.97058	2.36406e-09	9.61313e-09
SP119_1516	DNA helicase RecG	2223.64	1986.97	2014.79	1998.85	2417.16	2412.77	2176.05	1892.02	0.114354	0.0939842	1.21674	0.223702	0.297514
SP119_1517	ABC transporter ATP-binding protein	1291.08	1247.27	1280.57	1268.68	1554.65	1561.54	1316.88	1184.78	0.143663	0.104009	1.38125	0.167203	0.231939
SP119_1518	energy-coupling factor transporter transmembrane protein EcfT	445.13	448.723	407.149	417.328	539.448	549.55	503.07	434.919	0.239977	0.122497	1.95904	0.0501081	0.0801302
SP119_1519	membrane protein	253.785	286.888	247.732	240.505	319.218	332.42	300.666	288.893	0.272634	0.132413	2.05897	0.0394967	0.0647829
SP119_1520	ABC transporter ATP-binding protein	225.586	194.528	189.354	177.442	431.251	460.52	384.651	325.992	1.03214	0.136548	7.55875	4.06962e-14	2.27354e-13
SP119_1521	ABC transporter ATP-binding protein	144.013	102.168	145.945	106.96	446.598	343.308	327.541	238.377	1.44449	0.232097	6.22366	4.85685e-10	2.1054e-09
SP119_1522	ABC transporter ATP-binding protein	30.2125	15.5296	23.2015	14.8383	59.086	49.3186	54.5902	44.9916	1.333	0.311054	4.28544	1.82378e-05	4.97346e-05
SP119_1523	iron ABC transporter permease	40.2833	39.2326	53.8874	26.5854	99.7556	77.5006	104.141	80.5113	1.18183	0.263963	4.47727	7.56028e-06	2.18144e-05
SP119_1524	heme ABC transporter substrate-binding protein IsdE	73.517	49.8581	78.5857	45.1333	147.331	121.055	118.419	116.82	1.03474	0.234698	4.40882	1.03933e-05	2.94344e-05
SP119_1525	heme-binding protein	75.5312	36.7806	64.3655	46.3698	140.425	113.369	138.575	101.823	1.15489	0.267122	4.32345	1.53605e-05	4.25831e-05
SP119_1526	amino acid ABC transporter substrate-binding protein	349.458	268.907	336.796	259.671	721.31	566.203	653.403	579.366	1.05436	0.183782	5.73703	9.63516e-09	3.78407e-08
SP119_1527	CHAP domain-containing protein	9254.08	8270.72	9689.99	8864.67	6971.38	7758.38	6275.35	5632.63	-0.437642	0.165467	-2.64489	0.00817176	0.0152175
SP119_1528	alanine racemase	2973.91	2476.56	3126.22	2614.02	1425.74	1602.53	1381.55	1296.07	-0.97133	0.129787	-7.484	7.20936e-14	3.9673e-13
SP119_1529	Holo-[acyl-carrier-protein] synthase	1388.77	1184.33	1431.01	1192.01	668.363	757.712	633.246	619.621	-0.954909	0.148243	-6.44153	1.18277e-10	5.34134e-10
SP119_1530	protein translocase subunit SecA	23334.1	21381.8	23146.1	22285.3	11245.5	11675	10954.2	11549.4	-0.988792	0.097406	-10.1513	3.27144e-24	3.09943e-23
SP119_1532	ISAs1 family transposase	20.1416	17.1643	20.9562	11.747	32.9961	30.744	20.1564	15.7865	0.535901	0.310515	1.72585	0.0843749	0.126493
SP119_1533	mannose-6-phosphate isomerase, class I	642.519	638.347	678.831	671.435	1546.98	1418.07	1359.72	1268.45	1.08763	0.10948	9.9345	2.94661e-23	2.61636e-22
SP119_1534	fructokinase	38.2691	22.8857	37.4218	21.6392	56.784	63.4096	42.8323	46.5703	0.817305	0.300783	2.71726	0.00658245	0.0125634
SP119_1535	endo-beta-N-acetylglucosaminidase	276.948	234.578	277.67	227.521	405.929	393.908	293.947	318.099	0.47521	0.226274	2.10015	0.0357156	0.0590867
SP119_1536	PTS beta-glucoside transporter subunit EIIBCA	157.105	145.488	155.675	137.873	181.095	165.89	112.54	141.289	0.0134135	0.253034	0.0530104	0.957724	0.966664
SP119_1537	sucrose-6-phosphate hydrolase	57.4037	64.5703	44.1577	58.7351	56.784	58.9261	42.8323	51.3062	-0.0928822	0.198663	-0.467537	0.640115	0.710034
SP119_1538	LacI family transcriptional regulator	132.935	143.036	157.171	121.18	174.956	181.262	129.337	164.969	0.235178	0.148505	1.58364	0.113277	0.164847
SP119_1539	transcription antitermination protein NusB	3788.64	3621.66	3644.13	3651.47	2968.11	2884.81	2809.3	3137.57	-0.317536	0.0843683	-3.76369	0.000167425	0.000408127
SP119_1540	Asp23/Gls24 family envelope stress response protein	2042.36	1946.92	2034.25	1964.23	1648.27	1578.19	1661.22	1739.68	-0.269425	0.0831338	-3.24086	0.0011917	0.00259212
SP119_1541	elongation factor P	3561.04	3435.3	3497.44	3474.64	3162.25	3088.49	2879	3233.08	-0.175991	0.0751761	-2.34105	0.0192298	0.0333437
SP119_1542	hypothetical protein	706.972	608.105	657.126	651.032	590.86	593.104	512.308	565.947	-0.21255	0.129209	-1.64501	0.0999681	0.147111
SP119_1543	aminopeptidase P family protein	1450.2	1314.29	1443.73	1344.11	1276.87	1316.23	1347.12	1238.45	-0.100261	0.114712	-0.87402	0.382107	0.468209
SP119_1544	excinuclease ABC subunit UvrA	5407.03	6135.81	5841.54	6219.12	5419.03	5432.09	5921.78	5818.91	-0.0633951	0.107525	-0.589587	0.555467	0.632167
SP119_1545	magnesium transporter	846.956	861.482	794.839	894.628	727.449	816.638	745.786	674.085	-0.196649	0.0957722	-2.0533	0.0400437	0.0654794
SP119_1546	DUF1129 domain-containing protein	313.203	290.158	272.431	263.381	204.883	211.365	212.482	194.174	-0.464524	0.108091	-4.29753	1.7271e-05	4.73792e-05
SP119_1547	30S ribosomal protein S18	4103.86	4349.91	4137.35	4433.57	5508.81	5406.47	6219.92	6767.68	0.489368	0.110543	4.42697	9.55679e-06	2.7149e-05
SP119_1548	Single-stranded DNA-binding protein	7162.37	6833.83	6856.42	7152.08	9804.45	9391.66	10401.5	11390.8	0.549515	0.116981	4.69748	2.63391e-06	7.97549e-06
SP119_1549	30S ribosomal protein S6	3718.15	3666.61	3506.42	3767.7	5640.03	5150.27	5526.21	6217.52	0.620281	0.125847	4.92883	8.27219e-07	2.65345e-06
SP119_1550	hypothetical protein	165.162	195.346	172.889	197.226	201.813	149.237	132.696	134.975	-0.241207	0.175561	-1.37392	0.169467	0.234372
SP119_1551	A/G-specific adenine glycosylase	1399.84	1687	1289.55	1626.65	1786.39	1733.19	1758.64	1610.23	0.198193	0.127733	1.55162	0.120753	0.174319
SP119_1552	XRE family transcriptional regulator	128.907	170.008	139.209	164.458	162.678	147.956	134.376	121.556	-0.0908782	0.18268	-0.497472	0.618856	0.691043
SP119_1553	thioredoxin	1436.1	1861.1	1343.44	1777.51	2091.8	1758.17	1896.38	2148.55	0.298223	0.132537	2.25012	0.0244414	0.0416728
SP119_1554	PAP2 family protein	262.848	291.792	268.688	289.966	448.133	420.168	463.597	406.503	0.640786	0.113951	5.62333	1.87307e-08	7.20232e-08
SP119_1555	endonuclease MutS2	1554.94	1640.41	1522.32	1626.03	2216.88	2165.53	2369.21	2305.62	0.513427	0.0960112	5.34757	8.91417e-08	3.18141e-07
SP119_1556	colicin V production protein	656.618	804.268	624.195	710.385	969.164	1013.91	939.791	872.206	0.441065	0.151967	2.90238	0.00370343	0.00740677
SP119_1557	hypothetical protein	360.535	465.887	342.035	417.947	596.999	597.587	556.82	507.537	0.50946	0.151095	3.37178	0.00074683	0.0016884
SP119_1558	ribonuclease HIII	253.785	274.628	275.424	279.455	359.888	312.564	296.467	286.525	0.211037	0.104723	2.0152	0.0438836	0.0708125
SP119_1559	signal peptidase I	392.762	383.335	425.86	411.764	453.505	475.251	482.073	453.863	0.207094	0.0872276	2.37418	0.017588	0.0306414
SP119_1560	ATP-dependent RecD-like DNA helicase	556.917	531.275	650.39	536.035	553.26	610.397	623.168	526.481	0.0244138	0.110169	0.221604	0.824622	0.860191
SP119_1561	hypothetical protein	887.24	898.263	866.688	856.296	1062.78	1079.24	1186.71	1214.77	0.372929	0.121772	3.06251	0.00219487	0.00459997
SP119_1562	DNA polymerase IV	432.038	445.453	419.872	503.885	666.828	668.683	547.582	529.638	0.421165	0.121066	3.4788	0.000503667	0.00116592
SP119_1563	formate C-acetyltransferase	1826.85	1474.49	1909.26	1389.24	1144.89	1431.52	1779.64	1659.16	-0.133698	0.183407	-0.728972	0.466019	0.550124
SP119_1564	serine hydrolase	400.819	420.116	377.211	382.087	1068.15	858.911	991.862	1037.96	1.32459	0.103527	12.7946	1.75659e-37	2.83212e-36
SP119_1565	peptidase	270.905	298.331	248.481	280.692	760.445	586.699	699.594	718.287	1.33111	0.128396	10.3672	3.49662e-25	3.40042e-24
SP119_1566	sodium:solute symporter	650.575	716.812	654.881	702.348	834.878	961.391	757.544	734.074	0.271384	0.159398	1.70256	0.0886507	0.132364
SP119_1567	aquaporin family protein	1597.23	1765.47	1517.83	1694.04	2557.58	3069.28	2859.69	2992.34	0.803989	0.114356	7.0306	2.05654e-12	1.0413e-11
SP119_1568	MFS transporter	12.085	5.72142	4.49061	5.56438	6.90616	17.2935	12.5977	14.2079	0.928856	0.436016	2.13033	0.0331446	0.0552812
SP119_1569	Crp/Fnr family transcriptional regulator	685.823	603.201	666.108	635.576	677.571	725.687	624.848	692.239	0.0713984	0.125893	0.567135	0.570622	0.645978
SP119_1570	Xaa-Pro dipeptidyl-peptidase	2655.68	2477.37	2707.09	2392.68	1743.42	1926.63	1720.85	1900.7	-0.488521	0.109293	-4.46982	7.82849e-06	2.24124e-05
SP119_1571	XRE family transcriptional regulator	3.02125	1.63469	2.24531	0	3.0694	2.562	2.51955	0	0.324003	0.968515	0.334536	0.737975	0.790903
SP119_1572	XRE family transcriptional regulator	136.963	108.707	109.272	120.562	92.0821	77.5006	74.7466	89.9832	-0.505712	0.178358	-2.83537	0.00457726	0.00901715
SP119_1573	nucleoid-associated protein, YbaB/EbfC family	596.193	635.078	565.069	614.555	653.016	477.813	577.816	594.363	-0.0674231	0.107866	-0.625063	0.53193	0.612202
SP119_1574	MerR family transcriptional regulator	63.4462	59.6662	64.3655	55.6438	75.2004	85.1866	58.7894	70.25	0.257895	0.225884	1.14171	0.253573	0.331957
SP119_1575	3'-5' exonuclease	38.2691	32.6938	35.9249	28.4401	55.2493	37.7895	53.7503	43.4129	0.494749	0.268582	1.84208	0.0654638	0.101187
SP119_1576	DUF536 domain-containing protein	318.238	368.623	318.085	361.685	396.721	420.168	391.37	408.871	0.241698	0.113844	2.12307	0.0337484	0.0561353
SP119_1577	NAD(P)/FAD-dependent oxidoreductase	658.632	659.598	571.805	671.435	560.934	703.91	623.168	608.571	-0.0358313	0.100248	-0.357428	0.720772	0.77654
SP119_1578	deoxyribose-phosphate aldolase	1347.48	1103.42	1271.59	1047.96	915.45	1052.98	1192.59	1289.76	-0.0996483	0.144191	-0.691086	0.489512	0.571475
SP119_1579	nucleoside permease nupC	1587.16	1355.16	1576.95	1357.71	1060.48	1161.87	1442.86	1564.44	-0.1684	0.157936	-1.06626	0.286308	0.367739
SP119_1580	uridine phosphorylase	1242.74	986.536	1138.37	1020.75	634.599	719.923	1027.14	1055.33	-0.352653	0.21842	-1.61456	0.106406	0.155835
SP119_1581	GntR family transcriptional regulator	165.162	194.528	157.171	179.915	292.361	259.403	241.877	207.593	0.522896	0.140115	3.73191	0.00019003	0.000460178
SP119_1582	30S ribosomal protein S14	3597.3	2988.22	3454.78	2996.73	52900.4	35363.3	11529.4	4647.55	3.002	1.12812	2.66107	0.00778925	0.0146088
SP119_1583	tRNA N6-adenosine threonylcarbamoyltransferase	2142.06	2373.57	2168.97	2376.61	1557.72	1719.74	1852.71	1982	-0.34968	0.135437	-2.58186	0.00982682	0.0179897
SP119_1584	ribosomal-protein-alanine acetyltransferase	974.856	1097.7	898.871	1075.16	887.058	905.027	920.475	940.088	-0.148037	0.139063	-1.06453	0.287088	0.368225
SP119_1585	tRNA (adenosine(37)-N6)-threonylcarbamoyltransferase complex dimerization subunit type 1 TsaB	1418.98	1705.8	1362.15	1696.52	1359.75	1350.18	1489.89	1424.73	-0.137264	0.124131	-1.10579	0.268816	0.348437
SP119_1586	hypothetical protein	222.565	182.268	177.379	118.707	152.703	178.059	214.162	168.916	0.0336168	0.172967	0.194354	0.845899	0.878893
SP119_1587	ribonuclease J 1	2646.61	2295.11	2861.27	2466.87	3441.57	3766.78	4061.51	3816.39	0.554845	0.0940316	5.90062	3.62136e-09	1.44697e-08
SP119_1588	type I glutamate--ammonia ligase	16755.8	17778.1	16226.8	17736.1	1925.28	1813.26	1987.08	2081.45	-3.13371	0.0670214	-46.7569	0	0
SP119_1589	MerR family transcriptional regulator	3624.49	3858.69	3453.28	3778.83	432.019	446.429	460.237	475.174	-3.02071	0.0813071	-37.1519	4.08069e-302	6.81846e-300
SP119_1590	aromatic acid exporter family protein	229.615	260.733	208.065	212.683	257.063	306.8	284.709	263.635	0.291046	0.125607	2.31712	0.0204971	0.0353411
SP119_1591	phosphoglycerate kinase	9553.18	9262.16	9417.56	9748.17	7483.21	7224.21	8015.52	7976.93	-0.30721	0.0661457	-4.64444	3.40997e-06	1.01581e-05
SP119_1592	5'-nucleotidase, lipoprotein e(P4) family	5731.31	5004.61	5388.74	5147.67	3225.18	2466.57	2799.22	2329.3	-0.975245	0.114406	-8.52443	1.53562e-17	1.06912e-16
SP119_1593	SPFH domain-containing protein	5364.73	4847.68	5075.14	4767.43	3252.03	2306.44	2778.22	2191.17	-0.929789	0.121773	-7.63541	2.251e-14	1.27695e-13
SP119_1594	dihydroxyacetone kinase	13295.5	13597.4	13278.7	13794.7	9716.2	8111.94	8616.85	9214.6	-0.597863	0.0786289	-7.60361	2.87984e-14	1.62866e-13
SP119_1595	Asp23/Gls24 family envelope stress response protein	1807.71	2016.39	1853.13	2016.78	1376.63	1145.22	1232.06	1232.93	-0.626425	0.0889739	-7.04055	1.91483e-12	9.72224e-12
SP119_1597	50S ribosomal protein L28	1143.04	1281.6	1196.75	1380.58	2465.5	2375.62	2943.67	3192.04	1.13283	0.113329	9.99592	1.5881e-23	1.45946e-22
SP119_1598	fructose-bisphosphate aldolase	2669.78	2955.52	2641.98	3046.19	4364.69	4883.18	5879.78	6980.01	0.966323	0.157681	6.12834	8.88002e-10	3.74346e-09
SP119_1599	alpha/beta hydrolase	1078.59	1145.92	1091.97	1162.95	2325.07	2136.07	2391.05	2386.13	1.04367	0.0990564	10.5361	5.88886e-26	5.88245e-25
SP119_1600	CTP synthetase	1630.47	1678.01	1591.92	1728.05	3508.33	3126.28	3691.98	3915.06	1.10284	0.0882605	12.4953	7.92439e-36	1.1746e-34
SP119_1601	Probable DNA-directed RNA polymerase subunit delta	2220.62	2456.12	2081.4	2316.02	3381.72	3252.46	3567.68	3221.24	0.564669	0.077034	7.33013	2.29929e-13	1.22851e-12
SP119_1602	trigger factor	4141.12	4477.42	4085.71	4484.89	5307.77	5309.11	6074.63	6579.04	0.436902	0.143515	3.04431	0.00233218	0.00486555
SP119_1603	mechanosensitive ion channel family protein	60.4249	75.1958	85.3216	92.1214	110.499	106.964	115.059	134.975	0.563045	0.163462	3.44451	0.000572102	0.0013144
SP119_1604	UPF0340 protein	406.861	424.202	383.947	360.448	484.966	499.591	534.984	523.323	0.376205	0.115435	3.25903	0.00111794	0.00244617
SP119_1605	membrane protein	439.088	449.54	400.413	400.635	521.799	545.066	530.785	503.59	0.316069	0.119034	2.65528	0.00792418	0.0148246
SP119_1606	hydroxymethylpyrimidine/phosphomethylpyrimidine kinase	628.419	724.168	625.692	694.311	885.523	840.337	825.572	778.276	0.316652	0.114322	2.76984	0.00560844	0.0108623
SP119_1607	tRNA pseudouridine synthase A	776.46	900.715	723.737	811.781	1024.41	979.966	925.514	876.942	0.244967	0.12005	2.04055	0.041296	0.0669921
SP119_1608	competence protein ComX 2	1.00708	0	0	1.23653	0	0	1.6797	0	-0.554671	1.81498	-0.305607	0.759904	0.809214
SP119_1609	glycerate kinase	90.6374	84.1866	95.0513	79.1378	101.29	123.617	76.4263	86.0366	0.159126	0.184364	0.863109	0.388078	0.47426
SP119_1610	DEAD/DEAH box helicase	815.737	917.879	803.071	849.495	504.917	400.313	516.507	606.203	-0.740715	0.154774	-4.78578	1.70321e-06	5.26134e-06
SP119_1611	type I restriction endonuclease subunit R	587.129	676.762	543.364	619.501	333.03	293.99	375.413	393.874	-0.799144	0.135889	-5.88086	4.08141e-09	1.62373e-08
SP119_1612	restriction endonuclease subunit S	977.877	1051.11	941.532	1018.9	560.934	479.735	593.773	715.919	-0.7642	0.14836	-5.15098	2.59126e-07	8.83624e-07
SP119_1613	DNA-binding response regulator	212.494	213.327	230.518	200.318	313.079	299.114	250.275	262.846	0.396031	0.119835	3.30481	0.000950405	0.00209957
SP119_1614	ATP-binding protein	407.868	385.787	399.665	374.05	524.101	436.181	487.112	427.026	0.258528	0.123543	2.09262	0.0363834	0.0600834
SP119_1615	ABC transporter permease	520.662	572.142	538.125	550.873	426.647	431.057	372.053	310.205	-0.501598	0.11891	-4.2183	2.46153e-05	6.62416e-05
SP119_1616	ABC transporter ATP-binding protein	8.05666	8.17346	6.73592	3.70958	24.5552	17.934	26.8752	24.4691	1.83119	0.589885	3.10432	0.00190716	0.0040431
SP119_1617	lantibiotic ABC transporter ATP-binding protein	2.01416	3.26938	2.24531	0	12.2776	10.8885	8.39849	10.2612	2.51853	0.916696	2.74739	0.00600708	0.0115371
SP119_1618	DUF4135 domain-containing protein	5.03541	1.63469	4.49061	2.47306	40.6696	37.7895	40.3128	37.0983	3.5303	0.870893	4.05366	5.04223e-05	0.000131829
SP119_1619	type A2 lantipeptide	5.03541	4.90407	4.49061	3.09132	25.3226	12.1695	19.3165	13.4185	2.01704	0.607291	3.32137	0.00089578	0.00199327
SP119_1620	6-phospho-beta-galactosidase	10.0708	6.53877	8.98123	11.747	91.3148	80.0626	92.3834	125.503	3.37993	0.830345	4.07051	4.6911e-05	0.000123175
SP119_1621	PTS lactose transporter subunit IIBC	12.085	11.4428	8.98123	14.2201	131.984	130.662	152.013	157.865	3.61351	0.707803	5.10525	3.30349e-07	1.11614e-06
SP119_1622	PTS lactose/cellobiose transporter subunit IIA	3.02125	2.45204	2.24531	0.618264	28.392	27.5415	29.3947	27.6264	3.7972	0.961521	3.94916	7.84273e-05	0.000199653
SP119_1623	tagatose-bisphosphate aldolase	4.02833	4.08673	2.99374	8.03743	74.4331	70.4551	90.7037	104.191	4.13236	0.760553	5.43336	5.53025e-08	2.02482e-07
SP119_1624	tagatose-6-phosphate kinase	3.02125	1.63469	6.73592	5.56438	82.8739	67.2526	96.5826	88.4046	4.28419	0.761932	5.6228	1.87884e-08	7.20942e-08
SP119_1625	Galactose-6-phosphate isomerase subunit LacB	2.01416	7.35611	3.74218	3.70958	85.9433	65.9716	72.227	88.4046	4.20849	0.810339	5.19349	2.06386e-07	7.14383e-07
SP119_1626	Galactose-6-phosphate isomerase subunit LacA 2	4.02833	4.90407	4.49061	2.47306	43.739	40.992	44.512	42.6236	3.44349	0.817388	4.2128	2.52226e-05	6.76775e-05
SP119_1627	DeoR/GlpR transcriptional regulator	217.53	277.08	214.053	259.053	217.16	154.361	170.489	156.287	-0.473104	0.163053	-2.90154	0.00371336	0.0074106
SP119_1628	hypothetical protein	49.347	47.4061	41.9124	52.5525	48.3431	30.744	40.3128	37.0983	-0.29704	0.20658	-1.43789	0.150464	0.210788
SP119_1629	type II toxin-antitoxin system RelE/ParE family toxin	125.885	123.419	115.259	126.744	146.564	119.774	89.8639	106.559	-0.0836572	0.169366	-0.493942	0.621347	0.692983
SP119_1630	30S ribosomal protein S9	3283.09	3038.89	3260.19	3172.93	7326.67	7187.7	6618.85	6335.13	1.10689	0.0778866	14.2115	7.77291e-46	1.60524e-44
SP119_1631	50S ribosomal protein L13	3130.01	2935.09	2962.31	3028.88	6947.6	6962.88	6200.61	6109.39	1.1212	0.0759501	14.7623	2.56295e-49	6.28093e-48
SP119_1632	transcriptional regulator	34.2408	38.4153	38.9186	27.2036	34.5308	23.6985	29.3947	41.045	-0.109474	0.243425	-0.449723	0.65291	0.719454
SP119_1633	hypothetical protein	131.928	121.785	122.743	116.852	130.45	114.009	120.098	133.396	0.01537	0.147269	0.104367	0.916878	0.938319
SP119_1634	DegV family protein	1200.44	924.418	1125.65	937.907	2432.5	2580.58	2535.5	2376.66	1.24633	0.0984221	12.6631	9.4692e-37	1.50038e-35
SP119_1635	hypothetical protein	1818.79	1954.27	1698.2	1876.43	1702.75	1801.09	1751.93	1800.45	-0.0583739	0.130018	-0.448967	0.653456	0.719623
SP119_1636	23S rRNA (guanosine(2251)-2'-O)-methyltransferase RlmB	2026.25	2251.79	2035.74	2206.58	2080.29	2039.35	2102.14	2257.47	-0.00721546	0.118517	-0.0608812	0.951454	0.96298
SP119_1637	hypothetical protein	720.064	617.096	583.78	550.255	435.855	407.358	388.01	374.141	-0.619935	0.130535	-4.74918	2.04244e-06	6.24625e-06
SP119_1638	Mini-ribonuclease 3	1062.47	985.719	1057.54	1016.43	778.861	791.659	762.583	693.818	-0.444947	0.0998956	-4.45412	8.42388e-06	2.40421e-05
SP119_1639	cysteine--tRNA ligase	2219.61	2073.61	2357.57	2159.6	1594.56	1781.23	1719.17	1593.65	-0.397359	0.11129	-3.5705	0.000356305	0.000836385
SP119_1640	hypothetical protein	465.272	430.741	447.564	442.677	379.839	425.933	393.889	367.037	-0.18707	0.0955019	-1.9588	0.0501358	0.0801302
SP119_1641	serine O-acetyltransferase	1991	1838.21	2061.94	1912.29	1468.71	1616.62	1590.67	1462.62	-0.345881	0.0805392	-4.29457	1.75035e-05	4.79454e-05
SP119_1642	hypothetical protein	1224.61	1196.59	1389.1	1253.22	870.176	1060.03	858.326	881.678	-0.463793	0.120485	-3.84937	0.00011842	0.000294926
SP119_1643	polyribonucleotide nucleotidyltransferase	1511.63	1236.64	1656.29	1335.45	1080.43	1188.13	1078.37	1052.96	-0.383026	0.117654	-3.25553	0.00113181	0.00247357
SP119_1644	transaldolase	2.01416	4.08673	5.23905	3.09132	6.13881	7.68601	9.23834	3.15731	0.844168	0.574204	1.47015	0.14152	0.199934
SP119_1645	PTS ascorbate transporter subunit IIC	2.01416	0.817346	0.748435	1.85479	2.30205	1.281	6.71879	1.57865	1.10094	0.863803	1.27453	0.202477	0.274449
SP119_1646	PTS maltose transporter subunit IIBC	1.00708	0	0.748435	0	0	1.281	0.839849	0	0.45254	1.71429	0.263982	0.791794	0.835713
SP119_1647	PTS fructose transporter subunit IIA	12.085	4.08673	5.98748	1.23653	8.44086	10.248	7.55864	6.31461	0.556116	0.55399	1.00384	0.315457	0.399869
SP119_1648	30S ribosomal protein S15	1167.21	1176.16	1172.05	1216.74	3045.62	2803.47	3117.52	3140.73	1.35472	0.0814228	16.6381	3.69407e-62	1.69742e-60
SP119_1649	hypothetical protein	6.04249	2.45204	7.48435	3.09132	6.90616	9.60751	12.5977	7.10394	0.9411	0.562981	1.67164	0.0945956	0.140215
SP119_1651	peptide deformylase	222.565	260.733	249.229	273.891	504.15	456.036	550.101	472.017	0.974294	0.136658	7.12942	1.0079e-12	5.18915e-12
SP119_1652	NAD(P)H-dependent oxidoreductase	718.05	708.639	715.504	761.083	1174.05	1090.77	1027.14	995.341	0.562135	0.110892	5.0692	3.99486e-07	1.32777e-06
SP119_1653	MarR family transcriptional regulator	635.469	470.791	606.233	504.504	857.899	863.395	811.294	738.02	0.563247	0.115047	4.8958	9.79055e-07	3.11872e-06
SP119_1654	RecName: Full=DNA polymerase III PolC-type	2003.09	1741.76	2121.81	1842.43	2712.59	2700.99	2548.1	2179.33	0.395785	0.126055	3.13978	0.00169077	0.00360934
SP119_1655	proline--tRNA ligase	5748.43	5039.75	5894.68	5414.76	3719.35	4712.8	4018.68	3815.6	-0.441726	0.0976286	-4.52455	6.05234e-06	1.7546e-05
SP119_1656	RIP metalloprotease RseP	3560.04	3114.9	3581.26	3325.64	2909.03	3361.35	2863.89	2712.91	-0.196831	0.110862	-1.77545	0.0758233	0.115462
SP119_1657	CDP-archaeol synthase [	1922.52	1857.83	1811.96	1914.15	1774.12	2048.96	1699.85	1608.65	-0.0736105	0.138597	-0.531112	0.595341	0.669258
SP119_1658	isoprenyl transferase	2391.82	2471.65	2351.58	2428.54	2150.89	2606.2	2147.49	1855.71	-0.138346	0.138388	-0.999699	0.317456	0.401572
SP119_1659	preprotein translocase subunit YajC	3284.1	4464.34	3204.05	4303.12	3499.89	3344.69	3380.39	3321.49	-0.171609	0.149287	-1.14953	0.25034	0.328191
SP119_1660	thiol reductase thioredoxin	873.14	1332.27	959.494	1351.53	926.193	909.511	874.283	878.52	-0.332531	0.174283	-1.90799	0.0563921	0.0888164
SP119_1661	pullulanase	299.103	230.492	306.859	237.413	130.45	131.943	132.696	126.292	-1.03933	0.134272	-7.74048	9.90454e-15	5.76093e-14
SP119_1662	Glucan 1,6-alpha-glucosidase	290.04	280.35	310.601	294.294	99.7556	115.29	99.1022	131.818	-1.3972	0.140631	-9.93525	2.92453e-23	2.60936e-22
SP119_1663	sugar ABC transporter ATP-binding protein	2726.17	2580.36	2672.66	2699.34	577.815	671.885	590.414	553.318	-2.15666	0.112163	-19.2279	2.16346e-82	1.32548e-80
SP119_1664	PucR family transcriptional regulator	401.826	381.7	421.369	340.045	381.374	453.474	389.69	367.826	0.0458722	0.14069	0.326051	0.744386	0.795454
SP119_1665	Streptokinase G; Ska protein	1502.57	1656.76	1440.74	1564.21	6891.58	6339.68	4772.86	2943.4	1.76483	0.208502	8.46431	2.57676e-17	1.76062e-16
SP119_1666	D-tyrosyl-tRNA(Tyr) deacylase	904.36	913.793	957.249	932.342	426.647	483.578	439.241	386.77	-1.09349	0.0965262	-11.3285	9.48558e-30	1.08289e-28
SP119_1667	Bifunctional (p)ppGpp synthase/hydrolase RelA	2232.7	2058.08	2390.5	2222.66	888.593	996.619	890.24	821.689	-1.30694	0.0952611	-13.7195	7.75901e-43	1.53345e-41
SP119_1668	collagen-like protein	56.3966	49.8581	46.403	36.4776	142.727	89.6701	122.618	93.1405	1.25437	0.225024	5.57437	2.48431e-08	9.3954e-08
SP119_1669	flavoprotein	839.907	903.984	816.543	922.45	1115.73	1419.99	1260.61	1200.57	0.520715	0.148491	3.50672	0.000453666	0.00105817
SP119_1670	endonuclease/exonuclease/phosphatase	70.4958	62.9356	80.0826	73.5734	64.4575	49.3186	51.2308	55.2528	-0.386355	0.191754	-2.01485	0.0439207	0.0708125
SP119_1671	PTS glucose transporter subunit IIABC	231.629	170.825	259.707	210.21	138.891	183.183	135.216	158.655	-0.498673	0.158465	-3.1469	0.00165011	0.00353074
SP119_1672	16S rRNA (uracil(1498)-N(3))-methyltransferase	1300.14	1320.83	1474.42	1400.99	865.572	967.156	830.611	846.158	-0.647075	0.125543	-5.1542	2.54721e-07	8.72726e-07
SP119_1673	ribosomal protein L11 methyltransferase	1410.92	1493.29	1521.57	1548.13	853.294	1085.65	1027.14	1000.87	-0.590741	0.119331	-4.95044	7.40464e-07	2.39187e-06
SP119_1674	DUF3013 domain-containing protein	843.935	859.03	855.462	915.649	659.155	723.766	634.926	635.408	-0.388737	0.130623	-2.97602	0.00292019	0.00597031
SP119_1675	aminodeoxychorismate synthase, component I	357.514	335.112	345.029	408.054	366.794	418.247	440.921	409.66	0.174948	0.095707	1.82796	0.0675561	0.103819
SP119_1676	type 1 glutamine amidotransferase	33.2337	24.5204	30.6859	19.7845	24.5552	28.182	30.2346	23.6798	-0.000869608	0.246435	-0.00352875	0.997184	0.997727
SP119_1677	replication-associated recombination protein A	182.282	150.392	181.87	160.749	171.887	216.489	188.126	166.548	0.143626	0.124631	1.15241	0.249154	0.327104
SP119_1678	N-acetyltransferase	53.3754	46.5887	59.1264	51.9342	71.3637	53.8021	51.2308	57.6208	0.148337	0.194922	0.761006	0.446654	0.532393
SP119_1679	topology modulation protein	105.744	116.88	98.7935	111.906	135.054	126.179	134.376	133.396	0.285865	0.139889	2.04351	0.041002	0.0665739
SP119_1680	exotoxin	62.4391	44.954	63.617	30.9132	55.2493	37.149	37.7932	48.1489	-0.169759	0.26989	-0.628992	0.529354	0.610623
SP119_1681	hypothetical protein	1.00708	3.26938	0	0.618264	2.30205	1.281	5.03909	0.789326	0.960228	0.953858	1.00668	0.31409	0.398961
SP119_1682	surface lipoprotein	2102.79	2065.43	2020.78	2047.07	9942.57	8240.04	6354.3	4952.23	1.84017	0.41283	4.45746	8.29353e-06	2.37069e-05
SP119_1683	ABC transporter permease	445.13	366.171	395.174	359.211	1709.66	1209.91	1009.5	693.029	1.56194	0.505266	3.09132	0.00199269	0.00420019
SP119_1684	ABC transporter permease	212.494	199.432	213.304	192.28	870.176	736.576	621.488	414.396	1.69281	0.569249	2.97376	0.00294176	0.00600773
SP119_1685	ABC transporter ATP-binding protein	268.891	231.309	282.909	213.919	1188.63	1042.74	866.724	559.632	1.8755	0.490932	3.82029	0.000133296	0.000330631
SP119_1686	ABC transporter ATP-binding protein	334.351	255.012	324.821	272.036	1562.33	1112.55	1045.61	647.248	1.88073	0.471593	3.98804	6.66222e-05	0.000170545
SP119_1687	CsbD family protein	696.901	727.438	675.837	738.207	1566.16	995.338	967.506	980.343	0.667826	0.435982	1.53177	0.125578	0.180322
SP119_1688	histidine triad (HIT) protein	1583.13	1458.14	1632.34	1536.39	4576.48	2884.81	1945.93	1030.86	0.749205	0.881129	0.850278	0.395171	0.480373
SP119_1689	adhesion protein Lmb	237.671	265.637	256.713	227.521	1191.7	866.597	465.276	254.163	1.49207	0.799998	1.86509	0.0621691	0.0966724
SP119_1691	YSIRK signal domain/LPXTG anchor domain surface protein	1225.62	991.44	1201.99	989.841	3272.75	2704.19	2983.98	2482.43	1.37608	0.472384	2.91305	0.00357922	0.00718974
SP119_1692	peptidase C5; ScpA protein	3630.53	2614.69	3712.99	2808.16	8312.71	7067.92	8563.94	7363.63	1.29421	0.496168	2.60841	0.00909638	0.0167711
SP119_1693	IS5/IS1182 family transposase	232.636	222.318	222.285	238.65	188.768	238.907	199.884	193.385	-0.155486	0.125899	-1.235	0.21683	0.289843
SP119_1694	inhibitor of complement protein Sic	30322.2	26325.1	31729.2	26517.3	23899.2	20896.3	20348.7	11953.6	-0.575534	0.312297	-1.84291	0.0653425	0.101142
SP119_1695	M protein	27515.5	25502	26663.8	24381.2	47751.5	26177.3	48985	59939.9	0.813236	0.240241	3.38508	0.000711573	0.00161466
SP119_1696	M protein trans-acting positive regulator Mga	2920.54	3019.28	2989.25	3086.99	2952	2477.46	2636.29	2868.41	-0.136332	0.114113	-1.19471	0.2322	0.307259
SP119_1697	hypothetical protein	2.01416	0	1.49687	0	1.5347	0.640501	0.839849	0	-0.165653	1.79323	-0.092377	0.926398	0.944906
SP119_1698	hypothetical protein	148.041	139.766	142.951	149.002	424.345	325.374	283.029	292.051	1.19285	0.131242	9.08894	1.00008e-19	7.75586e-19
SP119_1699	CHAP domain-containing protein	599.214	505.937	576.295	534.18	1727.31	1280.36	1174.11	1299.23	1.30783	0.111268	11.7539	6.74568e-32	8.55073e-31
SP119_1700	sensor histidine kinase	297.089	282.802	286.651	259.671	828.739	706.472	674.399	734.074	1.38986	0.0900193	15.4396	8.86312e-54	2.59229e-52
SP119_1701	DNA-binding response regulator	207.459	231.309	218.543	202.172	684.477	441.945	461.917	501.222	1.28165	0.131399	9.75387	1.77574e-22	1.53231e-21
SP119_1702	ABC transporter permease	359.528	350.641	403.407	388.888	1474.85	991.495	977.584	1150.84	1.61135	0.128083	12.5805	2.7039e-36	4.14148e-35
SP119_1703	ABC transporter ATP-binding protein	133.942	111.159	120.498	122.416	514.893	350.354	353.576	453.073	1.77831	0.137408	12.9419	2.61131e-38	4.28534e-37
SP119_1704	ABC transporter ATP-binding protein	125.885	121.785	93.5544	108.814	478.827	363.164	381.291	502.801	1.94429	0.14265	13.6298	2.6628e-42	5.15183e-41
SP119_1705	hypothetical protein	73.517	67.0224	71.1014	64.9177	346.843	258.122	400.608	453.073	2.40029	0.182013	13.1875	1.03572e-39	1.77911e-38
SP119_1706	DUF4298 domain-containing protein	24.17	27.7898	19.4593	30.2949	75.9678	47.397	68.0278	105.77	1.53578	0.257305	5.96873	2.39101e-09	9.70127e-09
SP119_1707	hypothetical protein	476.35	362.084	434.841	355.502	65.2248	73.6576	58.7894	36.309	-2.79355	0.226037	-12.3588	4.36676e-35	6.31977e-34
SP119_1708	foldase PrsA2	18.1275	18.799	14.9687	16.0749	208.72	150.518	165.45	198.121	3.4189	0.221611	15.4275	1.06977e-53	3.07224e-52
SP119_1709	Spi protease inhibitor;streptopain	0	2.45204	1.49687	1.85479	6.90616	5.76451	6.71879	9.47192	2.22923	0.663506	3.35978	0.000780041	0.00175163
SP119_1710	pyrogenic exotoxin B (SpeB); peptidase C10	11.0779	4.08673	8.23279	7.41917	13.8123	17.934	15.1173	17.3652	1.07984	0.425335	2.53881	0.0111231	0.020063
SP119_1712	hypothetical protein	9.06374	20.4336	11.975	16.0749	10.7429	7.68601	12.5977	7.89326	-0.589273	0.385991	-1.52665	0.126848	0.181862
SP119_1713	XRE family transcriptional regulator RopB/Rgg1	355.5	438.097	379.457	408.673	371.398	334.341	325.861	314.152	-0.234011	0.140942	-1.66034	0.0968461	0.143089
SP119_1714	mitogenic factor 25K precursor	4049.48	3511.32	4001.88	3502.47	1599.93	1259.22	926.354	910.883	-1.68139	0.239639	-7.01634	2.27757e-12	1.1469e-11
SP119_1715	phosphatidylglycerophosphatase A	241.7	299.149	247.732	267.708	284.687	301.676	346.018	352.829	0.280906	0.134371	2.09053	0.0365703	0.0603377
SP119_1716	glycerol dehydrogenase	293.061	201.067	279.915	224.43	241.716	210.725	190.646	172.073	-0.290074	0.186987	-1.55131	0.120828	0.174319
SP119_1717	fructose-bisphosphate aldolase	137.97	99.7162	128.731	105.723	130.45	92.8726	110.86	95.5085	-0.134094	0.216968	-0.618036	0.536552	0.61521
SP119_1718	formate C-acetyltransferase/glycerol dehydratase family glycyl radical enzyme	296.082	252.56	308.355	298.003	349.912	317.688	309.904	320.467	0.168153	0.187076	0.898849	0.368733	0.453939
SP119_1719	PTS sugar transporter subunit IIC	3.02125	2.45204	2.24531	11.747	21.4858	21.1365	15.9571	15.7865	1.86697	0.532736	3.50449	0.000457487	0.00106573
SP119_1720	PTS sugar transporter subunit IIB	5.03541	0.817346	0	1.23653	6.90616	9.60751	2.51955	5.52528	1.92312	0.833247	2.30798	0.0210003	0.0361748
SP119_1721	PTS lactose/cellobiose transporter subunit IIA	1.00708	3.26938	2.99374	4.32785	13.045	11.529	5.87894	6.31461	1.61615	0.595017	2.71614	0.00660477	0.0125929
SP119_1722	DNA-binding transcriptional regulator	1075.56	1143.47	1085.98	1222.31	1218.55	1108.07	1081.73	1139	0.00534083	0.0849579	0.0628644	0.949874	0.962442
SP119_1723	DeoR/GlpR transcriptional regulator	847.963	883.551	807.562	903.284	776.559	785.254	759.224	781.433	-0.150316	0.0833009	-1.80449	0.0711546	0.109258
SP119_1724	glycyl-radical enzyme activating protein	465.272	400.499	453.552	427.839	438.157	489.983	360.295	341.778	-0.0980147	0.154823	-0.633076	0.526684	0.608451
SP119_1725	preprotein translocase subunit SecE	494.477	522.284	508.188	484.101	676.036	687.257	596.293	719.866	0.416232	0.10119	4.11336	3.89949e-05	0.00010283
SP119_1725B	50S ribosomal protein L33	550.874	551.708	509.685	481.009	649.946	693.022	637.445	715.13	0.36738	0.0950246	3.86615	0.000110566	0.000276867
SP119_1726	penicillin-binding protein 2A; penicillin-binding protein	2988.01	3502.33	2786.43	3523.49	5908.6	5553.78	5872.22	6275.93	0.882858	0.0909499	9.70708	2.81278e-22	2.39346e-21
SP119_1727	RidA family protein	266.877	334.294	255.217	330.153	461.945	457.958	478.714	494.908	0.671742	0.130334	5.15401	2.5498e-07	8.72726e-07
SP119_1728	hypothetical protein	94.6657	94.8121	85.3216	90.8848	122.009	124.898	111.7	127.082	0.411491	0.190825	2.15638	0.0310536	0.0521724
SP119_1729	RluA family pseudouridine synthase	638.49	642.434	609.226	690.601	936.936	840.337	785.259	884.046	0.417082	0.142411	2.92872	0.00340366	0.00688221
SP119_1730	hypothetical protein	669.71	596.662	662.365	604.044	1128.01	1138.81	1319.4	1407.37	0.97963	0.123213	7.9507	1.85463e-15	1.11399e-14
SP119_1731	dipeptidase	85.602	109.524	91.3091	85.9387	100.523	80.7031	71.3872	60.7781	-0.246666	0.198322	-1.24377	0.213586	0.286131
SP119_1732	XRE family transcriptional regulator, truncated	11.0779	14.7122	6.73592	6.80091	19.1838	19.215	10.918	6.31461	0.540828	0.392106	1.37929	0.167805	0.232424
SP119_1733	chaperonin GroEL	5228.77	4486.41	5568.36	4855.85	6234.73	5456.43	4273.15	4822.78	0.0457856	0.131362	0.348546	0.72743	0.780968
SP119_1734	co-chaperone GroES	1209.51	985.719	1161.57	1125.24	1932.96	1624.95	1150.59	1487.09	0.467609	0.139211	3.35899	0.000782293	0.00175348
SP119_1735	ATP-dependent Clp protease ATP-binding subunit	8046.59	7926.62	7857.82	8142.54	5535.67	5540.33	5125.6	5348.48	-0.569137	0.0943441	-6.03257	1.61377e-09	6.68042e-09
SP119_1736	CtsR family transcriptional regulator	1252.81	1343.72	1243.9	1307.63	1341.33	1347.61	1195.11	1213.98	-0.0139509	0.123481	-0.11298	0.910046	0.932886
SP119_1737	cold-shock protein	13858.5	11778.8	13239.8	11826.8	11485.7	19220.8	15934.5	24307.3	0.484704	0.18209	2.66189	0.00777033	0.0145882
SP119_1738	peroxiredoxin	1330.36	1423	1478.91	1456.01	1987.44	1824.79	1647.78	1270.03	0.242591	0.19663	1.23374	0.2173	0.290048
SP119_1739	alkyl hydroperoxide reductase subunit F	3737.28	3710.75	4391.07	4216.56	5546.41	5029.85	4127.02	3535.39	0.183899	0.190795	0.963858	0.335117	0.419432
SP119_1740	imidazolonepropionase	6.04249	1.63469	0.748435	3.09132	6.13881	5.12401	7.55864	6.31461	1.17969	0.616171	1.91455	0.0555497	0.0879418
SP119_1741	urocanate hydratase	2.01416	2.45204	3.74218	6.80091	8.44086	5.12401	6.71879	3.94663	0.633477	0.63483	0.99787	0.318343	0.40214
SP119_1742	glutamate formimidoyltransferase [	1.00708	0	0	0.618264	0	1.9215	0	0.789326	0.873142	1.87104	0.46666	0.640743	0.710034
SP119_1743	sugar ABC transporter substrate-binding protein	0	0.817346	0	1.23653	0	1.281	0	1.57865	0.419371	1.69847	0.24691	0.804978	0.844491
SP119_1744	formate--tetrahydrofolate ligase	9.06374	8.17346	10.4781	9.89223	6.90616	11.529	10.918	9.47192	0.0443686	0.440026	0.100832	0.919684	0.940667
SP119_1745	hypothetical protein	3.02125	3.26938	4.49061	0.618264	3.83676	2.562	1.6797	3.15731	0.0111918	0.800228	0.0139858	0.988841	0.99208
SP119_1746	amino acid permease	4.02833	1.63469	4.49061	3.70958	5.37146	5.76451	4.19925	2.36798	0.361033	0.688565	0.524326	0.600052	0.672907
SP119_1747	histidine ammonia-lyase	7.04958	4.08673	5.98748	8.6557	7.67351	9.60751	5.03909	5.52528	0.114923	0.533796	0.215293	0.829539	0.864338
SP119_1748	formimidoylglutamase	128.907	107.072	118.253	130.454	55.2493	50.5996	31.0744	37.8877	-1.46332	0.200658	-7.29258	3.04071e-13	1.61061e-12
SP119_1749	hypothetical protein	30.2125	23.703	29.9374	24.1123	44.5064	41.6325	43.6722	36.309	0.629347	0.240268	2.61936	0.00880954	0.0163225
SP119_1750	30S ribosomal protein S2	5302.29	5323.37	5337.84	5437.01	10330.1	10029.6	10159.7	11423.1	0.970653	0.0679185	14.2914	2.47486e-46	5.35152e-45
SP119_1751	elongation factor Ts	3636.57	3478.62	3742.93	3587.79	6894.65	6451.76	6615.49	7288.64	0.915552	0.0679709	13.4698	2.35661e-41	4.33144e-40
SP119_1752	endopeptidase	3534.86	3700.94	3594.74	3738.64	7546.9	7065.36	7357.92	6647.71	0.97385	0.0874736	11.1331	8.65941e-29	9.53054e-28
SP119_1753	alpha,alpha-phosphotrehalase	50.3541	26.1551	33.6796	25.9671	80.5719	121.695	104.141	134.975	1.71921	0.246366	6.97828	2.98808e-12	1.48837e-11
SP119_1754	PTS beta-glucoside transporter subunit EIIBCA	181.275	150.392	172.14	134.782	316.916	440.664	377.932	368.615	1.24179	0.153298	8.10054	5.47151e-16	3.44405e-15
SP119_1755	trehalose operon repressor	5.03541	20.4336	11.2265	11.747	19.9511	14.091	16.797	17.3652	0.472272	0.372269	1.26863	0.204574	0.276231
SP119_1758	transcriptional regulator	7.04958	6.53877	5.23905	6.18264	21.4858	19.215	18.4767	7.10394	1.41505	0.529231	2.67379	0.00749989	0.0141383
SP119_1759	glyoxalase	10.0708	11.4428	8.98123	11.747	11.5103	8.32651	9.23834	5.52528	-0.29267	0.428628	-0.682806	0.494729	0.576244
SP119_1760	hypothetical protein	70.4958	78.4652	62.8686	59.9716	92.8495	70.4551	63.8285	74.1967	0.154688	0.189005	0.818432	0.413111	0.498554
SP119_1761	anaerobic ribonucleoside-triphosphate reductase activating protein	2437.14	1899.51	2226.6	1964.23	2003.55	1776.11	1389.95	1174.52	-0.426207	0.169681	-2.51182	0.012011	0.0215168
SP119_1762	GNAT family acetyltransferase	1326.33	1176.98	1347.93	1161.72	1125.7	1081.81	835.65	685.135	-0.426361	0.158384	-2.69195	0.00710358	0.0134741
SP119_1763	oxidoreductasegfo/Idh/MocA family oxidoreductase	2480.44	2166.78	2457.11	2197.93	1928.35	1917.66	1483.17	1258.98	-0.497318	0.166205	-2.9922	0.00276974	0.0056979
SP119_1764	hypothetical protein	453.187	398.047	442.325	391.979	401.325	371.49	274.631	244.691	-0.381964	0.205621	-1.85761	0.063224	0.0980638
SP119_1765	anaerobic ribonucleoside triphosphate reductase	5024.33	4332.75	5016.76	4223.36	4100.72	3843.64	2506.95	2034.88	-0.574557	0.208319	-2.75807	0.00581444	0.011214
SP119_1766	membrane protein	1190.37	1016.78	1162.32	904.52	923.123	1016.47	896.959	793.273	-0.234101	0.123435	-1.89656	0.0578866	0.0907811
SP119_1767	hypothetical protein	4256.94	4553.43	4171.03	4579.48	2430.97	2044.48	2280.19	2339.56	-0.949446	0.111104	-8.54557	1.27908e-17	8.97307e-17
SP119_1768	Holliday junction resolvase RuvX	5290.2	5369.96	5131.27	5412.28	2827.69	2384.58	2560.7	2694.76	-1.01852	0.105057	-9.69494	3.16823e-22	2.659e-21
SP119_1769	DUF965 domain-containing protein	2443.18	2835.37	2354.58	2581.25	1408.86	1161.23	1281.61	1281.87	-0.992848	0.123311	-8.05159	8.17224e-16	5.04046e-15
SP119_1770	arsenate reductase	2427.07	3051.15	2380.77	2852.67	6329.11	6952.63	6186.33	5976.78	1.24801	0.111994	11.1435	7.70151e-29	8.57901e-28
SP119_1771	DNA recombination/repair protein RecA	6975.05	7728	6994.88	8114.1	5363.78	4725.61	5175.15	5593.96	-0.515421	0.117072	-4.40261	1.06955e-05	3.01972e-05
SP119_1772	damage-inducible protein A	514.619	593.393	487.232	618.882	673.734	553.393	582.855	573.84	0.105042	0.125503	0.836968	0.40261	0.488447
SP119_1773	DNA-3-methyladenine glycosylase	570.009	494.494	570.308	507.595	483.431	594.385	527.425	513.851	-0.0131334	0.0959999	-0.136807	0.891183	0.915593
SP119_1774	Holliday junction ATP-dependent DNA helicase RuvA	512.605	462.618	496.213	473.59	415.137	497.029	425.803	418.343	-0.144201	0.0958954	-1.50374	0.132649	0.188707
SP119_1775	MFS transporter	1192.39	1095.24	1187.77	1148.73	882.454	1085.65	961.627	924.301	-0.262012	0.102379	-2.55924	0.0104902	0.0190902
SP119_1776	DNA mismatch repair endonuclease MutL	1571.05	1513.72	1493.13	1525.88	1128.77	1243.85	1142.19	1011.92	-0.430466	0.0919182	-4.68315	2.82501e-06	8.49816e-06
SP119_1777	DNA mismatch repair protein MutS	2065.53	2013.94	2053.71	2061.91	1051.27	935.771	985.143	1055.33	-1.025	0.155328	-6.59893	4.14128e-11	1.95171e-10
SP119_1778	hypothetical protein	143.006	154.478	146.693	152.093	76.7351	78.7816	95.7428	96.2978	-0.783013	0.164771	-4.75213	2.01288e-06	6.16612e-06
SP119_1779	arginine repressor	200.409	235.396	195.342	231.849	155.772	148.596	139.415	168.916	-0.495296	0.18355	-2.69843	0.00696681	0.0132283
SP119_1780	arginine--tRNA ligase	10810	11151	10573.9	11571.4	1870.03	2074.58	2248.28	2625.3	-2.32256	0.1413	-16.4372	1.03674e-60	4.43147e-59
SP119_1781	bacteriocin immunity protein	432.038	439.732	404.155	387.652	290.059	218.411	204.083	207.593	-0.852598	0.124318	-6.85819	6.97381e-12	3.38927e-11
SP119_1782	YitT family protein	1308.2	1127.12	1302.28	1138.84	890.895	1069.64	940.631	842.211	-0.380453	0.119885	-3.17349	0.0015062	0.0032341
SP119_1783	YitT family protein	1222.6	1016.78	1299.28	1109.78	865.572	1026.08	905.357	803.534	-0.367851	0.130906	-2.81004	0.00495357	0.00968581
SP119_1784	YitT family protein	1296.11	1190.87	1361.4	1200.05	822.6	937.693	915.436	835.897	-0.523202	0.10699	-4.89018	1.00742e-06	3.20353e-06
SP119_1785	aspartate--tRNA ligase	3055.49	3029.08	3082.81	3099.98	2011.23	2243.67	2274.31	2236.16	-0.484999	0.0819628	-5.9173	3.27262e-09	1.31047e-08
SP119_1786	histidine--tRNA ligase	364.564	346.555	398.168	346.228	408.998	445.788	388.01	362.301	0.14297	0.108844	1.31353	0.189004	0.25809
SP119_1787	50S ribosomal protein L32	1317.26	1326.55	1063.53	1179.03	1895.36	1863.22	1751.09	1678.9	0.557773	0.114819	4.85783	1.18679e-06	3.76002e-06
SP119_1788	50S ribosomal protein L33 type3	1969.85	2178.23	1840.4	2009.98	3001.88	3082.73	2910.92	2854.99	0.567257	0.110609	5.1285	2.92058e-07	9.88588e-07
SP119_1789	cadmium transporter	42.2975	69.4744	44.9061	57.4986	40.6696	48.6781	44.512	41.045	-0.295477	0.225669	-1.30934	0.190421	0.259636
SP119_1790	transcriptional regulator	57.4037	53.9448	54.6358	54.4072	49.1105	48.0375	47.0315	34.7304	-0.296521	0.19493	-1.52117	0.128217	0.183395
SP119_1791	putative phage protein	100.708	106.255	98.0451	102.632	101.29	92.8726	76.4263	86.8259	-0.187147	0.156367	-1.19684	0.231367	0.306378
SP119_1792	DNA translocase FtsK	92.6516	84.1866	88.3154	93.9761	79.0372	67.2526	52.0706	48.1489	-0.538409	0.180372	-2.98499	0.00283592	0.00581743
SP119_1793	hypothetical protein	70.4958	58.0315	65.1139	68.6273	47.5758	45.4755	47.8714	27.6264	-0.636017	0.226501	-2.80801	0.00498491	0.00973674
SP119_1794	transcriptional regulator	34.2408	68.657	57.6295	74.81	57.5513	40.992	50.3909	37.8877	-0.346135	0.272787	-1.26889	0.204482	0.276231
SP119_1795	DUF368 domain-containing protein	344.422	378.431	325.569	364.158	610.811	689.179	519.867	466.492	0.695498	0.155374	4.47629	7.595e-06	2.18803e-05
SP119_1796	coenzyme A pyrophosphatase	81.5737	131.593	90.5607	121.18	89.7801	78.1411	78.106	75.7753	-0.406153	0.20607	-1.97095	0.0487299	0.0782232
SP119_1797	PadR family transcriptional regulator	19.1346	9.80815	8.23279	11.1288	13.045	14.7315	12.5977	10.2612	0.101564	0.387712	0.261957	0.793355	0.836595
SP119_1798	DUF1700 domain-containing protein	43.3045	46.5887	43.4093	44.515	47.5758	48.6781	32.7541	34.7304	-0.112672	0.237436	-0.474536	0.635118	0.706199
SP119_1799	membrane protein	123.871	112.794	134.718	134.782	98.2209	94.7941	90.7037	89.1939	-0.442303	0.174705	-2.53171	0.0113507	0.0204134
SP119_1800	yhgE/Pip domain-containing protein	96.6799	95.6295	93.5544	102.632	112.033	144.113	88.1842	78.1433	0.127433	0.173738	0.733478	0.463267	0.547931
SP119_1801	TetR/AcrR family transcriptional regulator	5.03541	8.9908	8.23279	6.18264	32.9961	28.8225	20.9962	18.9438	1.8369	0.356731	5.14926	2.61518e-07	8.90128e-07
SP119_1802	30S ribosomal protein S4	2050.42	1783.45	2243.06	2077.37	3011.09	3223.64	3409.79	3443.83	0.682435	0.107136	6.36978	1.89301e-10	8.36384e-10
SP119_1804	hypothetical protein	1811.74	1799.8	1717.66	1655.09	1028.25	946.019	937.272	865.891	-0.886402	0.128973	-6.87278	6.29646e-12	3.0779e-11
SP119_1805	replicative DNA helicase	9887.53	9526.98	9568.75	9658.52	5810.38	5102.87	4969.39	4615.98	-0.914604	0.123709	-7.39321	1.43322e-13	7.74782e-13
SP119_1806	50S ribosomal protein L9	3435.16	3502.33	3290.12	3315.13	1968.26	1735.76	1707.41	1625.22	-0.94448	0.134779	-7.00762	2.424e-12	1.2173e-11
SP119_1807	DHH family phosphoesterase	13869.5	14408.2	13215.1	13562.9	8266.67	7994.09	7112.68	6239.62	-0.894586	0.119379	-7.49369	6.69651e-14	3.69615e-13
SP119_1808	tRNA uridine-5-carboxymethylaminomethyl(34) synthesis enzyme MnmG	2207.52	1915.86	2317.16	2098.39	1618.34	1453.3	1368.11	1297.65	-0.573402	0.0999971	-5.73419	9.79803e-09	3.83165e-08
SP119_1809	NUDIX domain-containing protein	338.38	301.601	338.293	304.804	337.634	281.82	256.994	252.584	-0.18245	0.121255	-1.50468	0.132406	0.188507
SP119_1810	tRNA 2-thiouridine(34) synthase MnmA	491.456	469.974	482.741	463.08	719.775	543.785	557.66	535.953	0.306003	0.112483	2.72045	0.00651935	0.0124559
SP119_1811	L-serine ammonia-lyase, iron-sulfur-dependent, subunit beta	42.2975	45.7714	32.9312	41.4237	57.5513	67.2526	59.6293	65.5141	0.627152	0.200963	3.12074	0.00180399	0.00384655
SP119_1812	L-serine ammonia-lyase, iron-sulfur-dependent, subunit alpha	68.4816	70.2917	56.8811	53.1707	96.6862	80.0626	84.8248	69.4607	0.420684	0.184186	2.28401	0.0223709	0.038356
SP119_1813	lytic transglycosylase domain-containing protein	811.708	737.246	823.279	759.847	725.914	660.997	588.734	530.427	-0.320649	0.112534	-2.84934	0.004381	0.00865837
SP119_1814	energy-coupling factor transporter transmembrane protein EcfT	1140.02	1020.05	1195.25	1029.41	1100.38	1389.89	1240.46	1164.26	0.159906	0.0957602	1.66986	0.094948	0.140624
SP119_1815	energy-coupling factor transporter ATPase	1002.05	887.637	993.922	911.94	854.062	1076.68	965.826	893.517	-0.000433723	0.0883074	-0.00491152	0.996081	0.99771
SP119_1816	energy-coupling factor transporter ATPase	2549.93	2304.92	2505.76	2396.39	2176.98	2398.67	2197.05	2241.69	-0.113695	0.0795326	-1.42954	0.152848	0.213638
SP119_1817	CDP-diacylglycerol--glycerol-3-phosphate 3-phosphatidyltransferase	1037.29	1055.19	1002.9	992.314	825.67	940.895	970.866	920.355	-0.159839	0.0832056	-1.92101	0.0547304	0.0869442
SP119_1818	helix-turn-helix domain-containing protein	2697.97	2758.54	2635.24	2612.78	2384.93	2420.45	2269.27	2221.16	-0.202986	0.0630932	-3.21725	0.00129428	0.00280859
SP119_1819	insulinase family protein	595.186	656.329	640.661	608.372	903.94	878.126	1009.5	1045.07	0.617218	0.159623	3.86671	0.000110312	0.000276609
SP119_1820	insulinase family protein	569.002	644.068	574.05	594.152	791.139	783.973	926.354	889.571	0.509642	0.177984	2.86342	0.00419098	0.00830963
SP119_1821	hyaluronan synthase HasA protein	136.963	124.237	135.467	89.03	189.536	156.282	177.208	134.185	0.439278	0.255884	1.71671	0.086033	0.12856
SP119_1822	nucleotide sugar dehydrogenase HasB protein	153.077	154.478	189.354	127.981	266.271	243.39	237.677	177.598	0.566933	0.224687	2.52322	0.0116287	0.0208931
SP119_1823	UTP--glucose-1-phosphate uridylyltransferase HasC protein	171.204	127.506	175.134	137.255	239.414	177.419	205.763	152.34	0.343713	0.23776	1.44563	0.148281	0.208157
SP119_1824	S4 domain-containing protein YaaA	103.729	134.045	121.247	129.835	134.286	119.774	141.095	131.028	0.0995272	0.15844	0.628169	0.529893	0.610623
SP119_1825	DNA replication and repair protein RecF	343.415	362.902	354.01	341.282	315.381	298.473	347.698	397.82	-0.0457951	0.116273	-0.393858	0.693686	0.753988
SP119_1826	sugar transporter	12180.7	12913.2	11463	12378.3	10010.1	10930.1	9775.84	8983.32	-0.301721	0.137756	-2.19026	0.0285052	0.0482436
SP119_1827	IMP dehydrogenase	2931.62	2548.48	3588.75	2787.13	1348.24	1438.56	1227.02	1030.86	-1.23256	0.171666	-7.17998	6.97193e-13	3.60969e-12
SP119_1828	tryptophan--tRNA ligase	1686.86	1494.11	1630.84	1487.54	1074.29	973.561	928.873	821.689	-0.728977	0.100284	-7.26912	3.61835e-13	1.90559e-12
SP119_1830	YitT family protein	762.361	785.469	769.392	740.68	558.632	600.79	518.187	464.913	-0.511696	0.105414	-4.85413	1.20914e-06	3.81855e-06
SP119_1831	ABC-F family ATPase	3359.63	3317.61	3510.91	3448.06	3583.53	3780.88	3558.44	3665.63	0.0973741	0.0980878	0.992724	0.320845	0.404467
SP119_1832	copper ABC transporter permease	500.52	526.371	492.471	438.968	633.065	627.05	620.648	649.616	0.371412	0.104845	3.54249	0.000396368	0.000926876
SP119_1833	transposase	10.0708	4.08673	3.74218	4.94611	8.44086	7.04551	4.19925	5.52528	0.190481	0.543703	0.350341	0.726083	0.780433
SP119_1834	IS30 family transposase, partial	6.04249	4.90407	2.24531	1.85479	6.90616	5.76451	3.3594	1.57865	0.276605	0.779391	0.354898	0.722666	0.778125
SP119_1835	23S rRNA (pseudouridine(1915)-N(3))-methyltransferase RlmH	105.744	111.976	103.284	97.6857	131.984	130.022	124.298	154.708	0.371423	0.175964	2.1108	0.0347899	0.057659
SP119_1836	serine protease	2475.41	3009.47	2463.1	2974.47	3008.78	2389.71	2284.39	2397.18	-0.115999	0.134499	-0.862451	0.388439	0.474387
SP119_1837	chromosome partitioning protein ParB	1222.6	1285.68	1109.93	1279.19	1259.22	956.908	922.994	917.197	-0.27186	0.147534	-1.84269	0.0653737	0.101142
SP119_SR001		0	6.53877	8.98123	11.1288	13.045	10.248	14.2774	7.10394	0.689547	0.560501	1.23023	0.21861	0.291586
SP119_SR003		1.00708	1.63469	2.99374	1.23653	6.90616	1.9215	3.3594	1.57865	0.981419	0.891961	1.10029	0.271204	0.351037
SP119_SR005		38.2691	39.2326	39.6671	42.042	114.335	105.042	94.0631	71.8287	1.27355	0.222765	5.717	1.08418e-08	4.23084e-08
SP119_SR008		8.05666	4.90407	8.23279	5.56438	14.5797	11.529	10.918	5.52528	0.686419	0.453547	1.51345	0.130166	0.185894
SP119_SR010		11.0779	8.9908	12.7234	11.747	3.0694	3.2025	4.19925	4.73596	-1.56271	0.549322	-2.84479	0.00444407	0.00877359
SP119_SR011		71.5028	41.6846	59.1264	43.8968	428.949	400.953	302.346	350.461	2.78885	0.229879	12.1318	7.16331e-34	9.89937e-33
SP119_SR012		2653.66	3078.94	2841.06	3250.83	5791.2	8083.76	6706.2	7952.46	1.27074	0.156916	8.09819	5.57816e-16	3.4992e-15
SP119_SR013		161.133	191.259	152.681	183.006	219.462	234.423	216.681	221.801	0.374501	0.193976	1.93065	0.0535262	0.0851049
SP119_SR014		17.1204	13.8949	12.7234	11.747	10.7429	14.091	12.5977	11.0506	-0.175672	0.385293	-0.455944	0.648431	0.716301
SP119_SR020		16.1133	31.0591	19.4593	18.5479	59.8534	46.7565	52.0706	39.4663	1.21594	0.283202	4.29353	1.75852e-05	4.80975e-05
SP119_SR022		0	2.45204	0	0.618264	2.30205	2.562	4.19925	3.94663	2.06234	1.08507	1.90066	0.0573472	0.090089
SP119_SR024		100.708	91.5427	86.8185	86.557	95.1515	97.3561	118.419	127.871	0.264764	0.166316	1.59194	0.111398	0.1625
SP119_SR025		148.041	204.336	156.423	181.151	211.789	190.229	197.365	217.065	0.238323	0.129401	1.84174	0.0655128	0.101187
SP119_SR027		186.31	198.615	187.857	236.795	161.144	201.117	157.052	165.759	-0.241883	0.142854	-1.69321	0.0904149	0.134888
SP119_SR028		2.01416	1.63469	2.24531	3.09132	6.90616	5.76451	5.03909	11.0506	1.64516	0.645045	2.55046	0.0107582	0.0195005
SP119_SR032		24.17	35.9632	27.6921	22.2575	26.0899	32.025	30.2346	17.3652	-0.0500572	0.276502	-0.181037	0.856338	0.887232
SP119_SR033		60.4249	53.1275	56.1327	39.5689	72.8984	115.29	115.899	101.823	0.968167	0.205321	4.71537	2.41269e-06	7.32979e-06
SP119_SR034		2.01416	5.72142	5.23905	1.85479	2.30205	3.2025	3.3594	3.15731	-0.301112	0.662477	-0.454525	0.649451	0.716932
SP119_SR038		39.2762	53.1275	47.8999	38.3324	4.60411	5.76451	5.03909	5.52528	-3.08587	0.33326	-9.25963	2.05134e-20	1.63929e-19
SP119_SR040		118.836	119.332	139.209	117.47	72.131	87.1081	71.3872	93.1405	-0.611402	0.283466	-2.15688	0.0310153	0.0521557
SP119_SR042		15.1062	12.2602	13.4718	9.89223	23.0205	22.4175	11.7579	22.1011	0.664795	0.381398	1.74305	0.0813256	0.122723
SP119_SR043		5000.16	4624.54	4693.44	4817.51	1264.59	1328.4	1131.28	1165.84	-1.96761	0.0904747	-21.7476	7.28309e-105	6.08469e-103
SP119_SR049		1834.9	2092.41	1892.79	2079.22	2794.69	3671.99	3929.65	3907.95	0.856532	0.200493	4.27214	1.93606e-05	5.24076e-05
SP119_SR055		18.1275	15.5296	11.2265	13.6018	12.2776	17.934	12.5977	11.0506	-0.0932287	0.359663	-0.259211	0.795472	0.837387
SP119_SR056		298.096	333.477	271.682	292.439	321.52	349.713	340.979	311.784	0.148309	0.126556	1.17188	0.241246	0.318084
SP119_SR057		676.759	655.511	666.856	586.733	372.165	390.065	349.377	348.093	-0.822499	0.106639	-7.71294	1.22952e-14	7.10645e-14
SP119_SR063		10.0708	4.08673	8.98123	8.6557	48.3431	30.744	32.7541	28.4157	2.14409	0.372551	5.75515	8.65644e-09	3.40697e-08
SP119_SR064		2231.69	1887.25	1915.99	2022.34	1771.81	1879.87	1691.46	2076.72	-0.118643	0.144123	-0.823206	0.410391	0.496249
SP119_SR066		107626	111965	108442	114956	60187.2	67358.3	69969.5	78358.8	-0.683268	0.110939	-6.15895	7.3229e-10	3.11562e-09
SP119_SR067		77.5453	85.004	80.0826	77.283	30.694	41.6325	23.5158	29.9944	-1.33131	0.206996	-6.43156	1.263e-10	5.64816e-10
SP119_SR069		362.55	335.112	321.079	328.917	153.47	194.712	116.739	164.969	-1.09326	0.183801	-5.94809	2.71285e-09	1.09587e-08
SP119_SR070		6.04249	3.26938	2.99374	6.18264	0.767351	0	2.51955	0.789326	-2.26722	0.875105	-2.5908	0.00957539	0.017582
SP119_SR071		1.00708	3.26938	1.49687	1.85479	6.13881	0	3.3594	0	0.289825	1.14422	0.253295	0.80004	0.840367
SP119_SR072		18.1275	11.4428	6.73592	12.3653	9.20821	7.04551	1.6797	6.31461	-0.98063	0.567039	-1.72939	0.0837397	0.125746
SP119_SR073		1.00708	1.63469	0	0.618264	0	0	0.839849	2.36798	-0.0273901	1.64515	-0.016649	0.986717	0.990489
SP119_SR074		6.04249	7.35611	3.74218	9.89223	2.30205	3.2025	4.19925	3.94663	-1.00992	0.584875	-1.72672	0.0842171	0.12636
SP119_SR075		1.00708	1.63469	0.748435	0	0	1.281	1.6797	3.15731	0.889075	1.57736	0.563646	0.572995	0.647703
SP119_SR076		11.0779	20.4336	8.98123	20.4027	18.4164	21.1365	19.3165	14.2079	0.250144	0.356165	0.702326	0.482476	0.564475
SP119_SR079		0	1.63469	0.748435	0.618264	0.767351	1.281	1.6797	0.789326	0.561476	1.4531	0.386399	0.699202	0.757297
SP119_SR080		1.00708	0	0	0	4.60411	0.640501	5.03909	6.31461	4.09951	1.22694	3.34124	0.000834058	0.0018627
SP119_SR082		32657.7	36152	33684.8	36957.4	12203.2	12830.5	11604.2	11425.5	-1.53674	0.0892011	-17.2278	1.64293e-66	7.9466e-65
SP119_SR084		74.5241	77.6478	71.1014	74.1917	15.347	20.496	15.9571	22.1011	-2.00223	0.222755	-8.98846	2.5071e-19	1.87319e-18
SP119_SR086		32.2266	33.5112	29.9374	31.5315	29.1593	35.2275	22.6759	34.7304	-0.0561484	0.284407	-0.197423	0.843497	0.877389
SP119_SR089		5.03541	3.26938	2.99374	4.94611	5.37146	3.843	3.3594	7.10394	0.274534	0.582811	0.471052	0.637604	0.707926
SP119_SR091		11.0779	9.80815	11.975	12.3653	39.1349	26.901	26.8752	29.9944	1.43424	0.328489	4.36618	1.26439e-05	3.54661e-05
SP119_SR095		36.255	45.7714	38.1702	49.4611	50.6452	46.7565	64.6684	41.045	0.2478	0.233533	1.06109	0.288649	0.369455
SP119_SR097		120.85	98.8988	98.0451	92.7396	98.9883	116.571	110.86	125.503	0.146432	0.162063	0.903554	0.366232	0.451465
SP119_SR100		120.85	104.62	130.976	128.599	121.241	94.1536	57.9496	52.0955	-0.572739	0.230782	-2.48173	0.0130747	0.0233088
SP119_SR101		40.2833	34.3285	36.6733	33.3863	52.9472	48.0375	44.512	31.5731	0.300632	0.234117	1.28411	0.199102	0.270074
SP119_SR103		12.085	8.17346	11.2265	4.94611	5.37146	3.2025	4.19925	4.73596	-1.04234	0.533067	-1.95536	0.050541	0.0807075
SP119_SR106		9.06374	8.17346	7.48435	13.6018	7.67351	8.32651	7.55864	3.94663	-0.487444	0.462636	-1.05362	0.292056	0.373295
SP119_SR109		16.1133	25.3377	13.4718	13.6018	19.1838	24.339	19.3165	21.3118	0.310712	0.326777	0.950839	0.341686	0.426644
SP119_SR110		1.00708	0	0	0	0	1.281	1.6797	1.57865	2.24868	1.79943	1.24966	0.211422	0.283599
SP119_SR111		76.5383	79.2825	65.8623	74.1917	69.829	60.2071	74.7466	57.6208	-0.174348	0.176415	-0.988283	0.323014	0.406922
SP119_SR114		102.722	109.524	94.3029	103.25	147.331	158.204	148.653	156.287	0.576382	0.150289	3.83517	0.000125478	0.000312082
SP119_SR118		72168.5	68366.9	72096	81430.3	34942.9	38312.8	31389.4	34262.3	-1.08199	0.141163	-7.66485	1.7904e-14	1.02197e-13
SP119_SR122		17.1204	14.7122	14.9687	13.6018	128.915	106.964	83.1451	97.8765	2.80121	0.253772	11.0383	2.49704e-28	2.69974e-27
SP119_SR125		181.275	168.373	140.706	155.184	168.817	162.687	177.208	204.436	0.146855	0.135186	1.08632	0.277338	0.35822
SP119_SR126		8.05666	15.5296	8.23279	9.27396	9.97556	7.04551	5.03909	7.89326	-0.453898	0.489827	-0.92665	0.354108	0.439467
SP119_SR132		7.04958	4.08673	3.74218	3.70958	10.7429	10.8885	11.7579	11.8399	1.32227	0.48021	2.75352	0.00589588	0.0113354
SP119_SR134		189.331	228.039	176.631	213.301	168.817	171.014	183.927	171.284	-0.217031	0.196604	-1.1039	0.269636	0.349253
