# Supplementary material for: Group A Streptococcal asparagine metabolism regulates bacterial virulence
Source: EMBO Rep. 2025 Apr 14;26(10):2767–91. doi: 10.1038/s44319-025-00447-z (PMC12117059; doi:10.1038/s44319-025-00447-z)
Supplement: Supplementary file 2 — Source data Fig. 1 [file 44319_2025_447_MOESM2_ESM.zip › Fig.1.xlsx]

## Sheet: Fig.1A
Absorbance (OD) of bacterial cultures at 600 nm
Time (h)	S119			S119 + 0.5 µg/ml Asn			S119 + 2 µg/ml Asn			S119 + 10 µg/ml Asn
0	0.052	0.05	0.051	0.05	0.051	0.052	0.053	0.05	0.052	0.05	0.051	0.049
1	0.053	0.055	0.056	0.058	0.059	0.061	0.061	0.06	0.0618	0.052	0.052	0.051
2	0.054	0.056	0.057	0.061	0.062	0.065	0.072	0.073	0.074	0.064	0.066	0.0624
3	0.054	0.055	0.057	0.082	0.093	0.099	0.181	0.185	0.192	0.189	0.192	0.183
4	0.059	0.06	0.062	0.112	0.113	0.12	0.194	0.23	0.238	0.309	0.312	0.301
5	0.062	0.064	0.064	0.138	0.139	0.143	0.329	0.432	0.453	0.452	0.483	0.461
6	0.067	0.069	0.07	0.195	0.245	0.255	0.43	0.429	0.463	0.882	0.976	0.932
7	0.101	0.104	0.108	0.243	0.308	0.331	0.572	0.597	0.611	1.11	1.229	1.205
8	0.132	0.136	0.139	0.358	0.412	0.425	0.83	0.909	0.926	1.245	1.25	1.223
9	0.184	0.196	0.2	0.534	0.598	0.612	1.06	1.0743	1.121	1.342	1.27	1.285
10	0.235	0.313	0.318	0.569	0.64	0.658	1.1911	1.263	1.283	1.268	1.278	1.294
11	0.282	0.289	0.32	0.582	0.58	0.596	1.243	1.239	1.254	1.278	1.274	1.315
20	1.232	1.189	1.221	1.225	1.256	1.283	1.253	1.278	1.264	1.322	1.387	1.363

## Sheet: Fig.1C
	gene name	Replicate	Sample name	Fold change (compared to S119-0 Asn)
	emm	1	S119-10 Asn-0.7 0D-1	3.31
		2	S119-10 Asn-0.7 0D-2	3.98
		3	S119-10 Asn-0.7 0D-3	3.87
	scpA	1	S119-10 Asn-0.7 0D-1	4.97
		2	S119-10 Asn-0.7 0D-2	3.74
		3	S119-10 Asn-0.7 0D-3	4.1
	scpC	1	S119-10 Asn-0.7 0D-1	3.1
		2	S119-10 Asn-0.7 0D-2	2.39
		3	S119-10 Asn-0.7 0D-3	2.53
	ska	1	S119-10 Asn-0.7 0D-1	9.51
		2	S119-10 Asn-0.7 0D-2	6.38
		3	S119-10 Asn-0.7 0D-3	6.89
	hasA	1	S119-10 Asn-0.7 0D-1	3.39
		2	S119-10 Asn-0.7 0D-2	1.83
		3	S119-10 Asn-0.7 0D-3	3.15

## Sheet: Fig.1D
	gene name	Replicate	Sample name	Fold change (compared to S119-0 Asn)
	slo	1	S119-10 Asn-0.7 0D-1	0.49
		2	S119-10 Asn-0.7 0D-2	0.48
		3	S119-10 Asn-0.7 0D-3	0.5
	sagA	1	S119-10 Asn-0.7 0D-1	0.31
		2	S119-10 Asn-0.7 0D-2	0.23
		3	S119-10 Asn-0.7 0D-3	0.3
	glnP	1	S119-10 Asn-0.7 0D-1	0.73
		2	S119-10 Asn-0.7 0D-2	0.58
		3	S119-10 Asn-0.7 0D-3	0.63
	asnA	1	S119-10 Asn-0.7 0D-1	0.62
		2	S119-10 Asn-0.7 0D-2	0.49
		3	S119-10 Asn-0.7 0D-3	0.53

## Sheet: Fig.1E
	gene name	Replicate	Sample name	Fold change (compared to S119-0 Asn)		gene name	Replicate	Sample name	Fold change (compared to S119-0 Asn)
	emm	1	S119-10 Asn-0.7 0D-1	4.5306		emm	1	S119 ΔcovS-0 Asn-0.7 0D-1	5.8309
		2	S119-10 Asn-0.7 0D-2	3.8645			2	S119 ΔcovS-0 Asn-0.7 0D-2	5.86851
		3	S119-10 Asn-0.7 0D-3	4.1614			3	S119 ΔcovS-0 Asn-0.7 0D-3	5.93101
	scpA	1	S119-10 Asn-0.7 0D-1	4.3148		scpA	1	S119 ΔcovS-0 Asn-0.7 0D-1	4.10725
		2	S119-10 Asn-0.7 0D-2	6.0785			2	S119 ΔcovS-0 Asn-0.7 0D-2	4.96628
		3	S119-10 Asn-0.7 0D-3	4.2823			3	S119 ΔcovS-0 Asn-0.7 0D-3	4.26872
	scpC	1	S119-10 Asn-0.7 0D-1	2.0091		scpC	1	S119 ΔcovS-0 Asn-0.7 0D-1	2.39461
		2	S119-10 Asn-0.7 0D-2	2.5049			2	S119 ΔcovS-0 Asn-0.7 0D-2	2.33536
		3	S119-10 Asn-0.7 0D-3	2.3298			3	S119 ΔcovS-0 Asn-0.7 0D-3	2.43378
	ska	1	S119-10 Asn-0.7 0D-1	4.5679		ska	1	S119 ΔcovS-0 Asn-0.7 0D-1	2.89068
		2	S119-10 Asn-0.7 0D-2	5.338			2	S119 ΔcovS-0 Asn-0.7 0D-2	3.09385
		3	S119-10 Asn-0.7 0D-3	3.6908			3	S119 ΔcovS-0 Asn-0.7 0D-3	2.99155
	hasA	1	S119-10 Asn-0.7 0D-1	4.1248		hasA	1	S119 ΔcovS-0 Asn-0.7 0D-1	5.45772
		2	S119-10 Asn-0.7 0D-2	3.5285			2	S119 ΔcovS-0 Asn-0.7 0D-2	4.9967
		3	S119-10 Asn-0.7 0D-3	4.1633			3	S119 ΔcovS-0 Asn-0.7 0D-3	5.11412
	hylA	1	S119-10 Asn-0.7 0D-1	2.4092		hylA	1	S119 ΔcovS-0 Asn-0.7 0D-1	2.34573
		2	S119-10 Asn-0.7 0D-2	2.565			2	S119 ΔcovS-0 Asn-0.7 0D-2	2.48068
		3	S119-10 Asn-0.7 0D-3	2.5639			3	S119 ΔcovS-0 Asn-0.7 0D-3	2.2773
	nga	1	S119-10 Asn-0.7 0D-1	3.2505		nga	1	S119 ΔcovS-0 Asn-0.7 0D-1	2.32864
		2	S119-10 Asn-0.7 0D-2	2.65158			2	S119 ΔcovS-0 Asn-0.7 0D-2	2.44129
		3	S119-10 Asn-0.7 0D-3	2.8342			3	S119 ΔcovS-0 Asn-0.7 0D-3	2.29378
	gene name	Replicate	Sample name	Fold change (compared to S119-0 Asn)
	emm	1	S119 ΔcovS-10 Asn-0.7 0D-1	12.5107
		2	S119 ΔcovS-10 Asn-0.7 0D-2	10.8302
		3	S119 ΔcovS-10 Asn-0.7 0D-3	12.0126
	scpA	1	S119 ΔcovS-10 Asn-0.7 0D-1	8.74448
		2	S119 ΔcovS-10 Asn-0.7 0D-2	9.75517
		3	S119 ΔcovS-10 Asn-0.7 0D-3	8.71535
	scpC	1	S119 ΔcovS-10 Asn-0.7 0D-1	6.00406
		2	S119 ΔcovS-10 Asn-0.7 0D-2	5.75951
		3	S119 ΔcovS-10 Asn-0.7 0D-3	5.88525
	ska	1	S119 ΔcovS-10 Asn-0.7 0D-1	6.93505
		2	S119 ΔcovS-10 Asn-0.7 0D-2	6.73465
		3	S119 ΔcovS-10 Asn-0.7 0D-3	7.16704
	hasA	1	S119 ΔcovS-10 Asn-0.7 0D-1	11.3062
		2	S119 ΔcovS-10 Asn-0.7 0D-2	10.4641
		3	S119 ΔcovS-10 Asn-0.7 0D-3	11.252
	hylA	1	S119 ΔcovS-10 Asn-0.7 0D-1	5.28403
		2	S119 ΔcovS-10 Asn-0.7 0D-2	5.53943
		3	S119 ΔcovS-10 Asn-0.7 0D-3	5.37382
	nga	1	S119 ΔcovS-10 Asn-0.7 0D-1	5.82775
		2	S119 ΔcovS-10 Asn-0.7 0D-2	6.15494
		3	S119 ΔcovS-10 Asn-0.7 0D-3	5.85875

## Sheet: Fig.1F
	gene name	Replicate	Sample name	Fold change (compared to S119-0 Asn)		gene name	Replicate	Sample name	Fold change (compared to S119-0 Asn)
	slo	1	S119-10 Asn-0.7 0D-1	0.4042		slo	1	S119 ΔcovS-0 Asn-0.7 0D-1	2.20584
		2	S119-10 Asn-0.7 0D-2	0.4496			2	S119 ΔcovS-0 Asn-0.7 0D-2	2.38188
		3	S119-10 Asn-0.7 0D-3	0.432459			3	S119 ΔcovS-0 Asn-0.7 0D-3	2.33697
	sagA	1	S119-10 Asn-0.7 0D-1	0.4196		sagA	1	S119 ΔcovS-0 Asn-0.7 0D-1	2.18602
		2	S119-10 Asn-0.7 0D-2	0.4497			2	S119 ΔcovS-0 Asn-0.7 0D-2	2.09242
		3	S119-10 Asn-0.7 0D-3	0.417017			3	S119 ΔcovS-0 Asn-0.7 0D-3	2.33276
	glnP	1	S119-10 Asn-0.7 0D-1	0.5079		glnP	1	S119 ΔcovS-0 Asn-0.7 0D-1	0.9913
		2	S119-10 Asn-0.7 0D-2	0.574			2	S119 ΔcovS-0 Asn-0.7 0D-2	1.0459
		3	S119-10 Asn-0.7 0D-3	0.550824			3	S119 ΔcovS-0 Asn-0.7 0D-3	0.981933
	asnA	1	S119-10 Asn-0.7 0D-1	0.5148		asnA	1	S119 ΔcovS-0 Asn-0.7 0D-1	0.989569
		2	S119-10 Asn-0.7 0D-2	0.452			2	S119 ΔcovS-0 Asn-0.7 0D-2	1.08375
		3	S119-10 Asn-0.7 0D-3	0.496181			3	S119 ΔcovS-0 Asn-0.7 0D-3	0.857136
	gene name	Replicate	Sample name	Fold change (compared to S119-0 Asn)
	slo	1	S119 ΔcovS-10 Asn-0.7 0D-1	5.34884
		2	S119 ΔcovS-10 Asn-0.7 0D-2	5.03573
		3	S119 ΔcovS-10 Asn-0.7 0D-3	4.87129
	sagA	1	S119 ΔcovS-10 Asn-0.7 0D-1	4.59449
		2	S119 ΔcovS-10 Asn-0.7 0D-2	4.68751
		3	S119 ΔcovS-10 Asn-0.7 0D-3	4.40997
	glnP	1	S119 ΔcovS-10 Asn-0.7 0D-1	0.5485
		2	S119 ΔcovS-10 Asn-0.7 0D-2	0.4687
		3	S119 ΔcovS-10 Asn-0.7 0D-3	0.515539
	asnA	1	S119 ΔcovS-10 Asn-0.7 0D-1	0.3631
		2	S119 ΔcovS-10 Asn-0.7 0D-2	0.4283
		3	S119 ΔcovS-10 Asn-0.7 0D-3	0.390109

## Sheet: Fig.1G
gene name	Replicate	Sample name	Fold change (compared to S119-0 Asn)		gene name	Replicate	Sample name	Fold change (compared to S119-0 Asn)
emm	1	S119-10 Asn-0.7 0D-1	4.53062		emm	1	S119 covR--0 Asn-0.7 0D-1	9.92322
	2	S119-10 Asn-0.7 0D-2	3.86332			2	S119 covR--0 Asn-0.7 0D-2	7.30377
	3	S119-10 Asn-0.7 0D-3	4.16143			3	S119 covR--0 Asn-0.7 0D-3	8.37314
scpA	1	S119-10 Asn-0.7 0D-1	4.3148		scpA	1	S119 covR--0 Asn-0.7 0D-1	5.16752
	2	S119-10 Asn-0.7 0D-2	6.07316			2	S119 covR--0 Asn-0.7 0D-2	5.71063
	3	S119-10 Asn-0.7 0D-3	4.28236			3	S119 covR--0 Asn-0.7 0D-3	4.58914
scpC	1	S119-10 Asn-0.7 0D-1	2.0091		scpC	1	S119 covR--0 Asn-0.7 0D-1	4.09533
	2	S119-10 Asn-0.7 0D-2	2.5049			2	S119 covR--0 Asn-0.7 0D-2	5.24177
	3	S119-10 Asn-0.7 0D-3	2.32984			3	S119 covR--0 Asn-0.7 0D-3	4.81228
ska	1	S119-10 Asn-0.7 0D-1	4.5679		ska	1	S119 covR--0 Asn-0.7 0D-1	3.42452
	2	S119-10 Asn-0.7 0D-2	5.338			2	S119 covR--0 Asn-0.7 0D-2	5.1403
	3	S119-10 Asn-0.7 0D-3	3.69082			3	S119 covR--0 Asn-0.7 0D-3	4.07161
hasA	1	S119-10 Asn-0.7 0D-1	4.1248		hasA	1	S119 covR--0 Asn-0.7 0D-1	6.02578
	2	S119-10 Asn-0.7 0D-2	3.52855			2	S119 covR--0 Asn-0.7 0D-2	5.67109
	3	S119-10 Asn-0.7 0D-3	4.16335			3	S119 covR--0 Asn-0.7 0D-3	5.7879
hylA	1	S119-10 Asn-0.7 0D-1	2.4092		hylA	1	S119 covR--0 Asn-0.7 0D-1	2.40731
	2	S119-10 Asn-0.7 0D-2	2.565			2	S119 covR--0 Asn-0.7 0D-2	3.21029
	3	S119-10 Asn-0.7 0D-3	2.56399			3	S119 covR--0 Asn-0.7 0D-3	2.88686
nga	1	S119-10 Asn-0.7 0D-1	3.2505		nga	1	S119 covR--0 Asn-0.7 0D-1	3.31889
	2	S119-10 Asn-0.7 0D-2	2.65158			2	S119 covR--0 Asn-0.7 0D-2	2.88995
	3	S119-10 Asn-0.7 0D-3	2.83421			3	S119 covR--0 Asn-0.7 0D-3	3.07818
gene name	Replicate	Sample name	Fold change (compared to S119-0 Asn)
emm	1	S119 covR--10 Asn-0.7 0D-1	10.0384
	2	S119 covR--10 Asn-0.7 0D-2	7.65096
	3	S119 covR--10 Asn-0.7 0D-3	9.21787
scpA	1	S119 covR--10 Asn-0.7 0D-1	6.07664
	2	S119 covR--10 Asn-0.7 0D-2	7.54541
	3	S119 covR--10 Asn-0.7 0D-3	6.38932
scpC	1	S119 covR--10 Asn-0.7 0D-1	5.41353
	2	S119 covR--10 Asn-0.7 0D-2	5.1705
	3	S119 covR--10 Asn-0.7 0D-3	5.68956
ska	1	S119 covR--10 Asn-0.7 0D-1	4.04794
	2	S119 covR--10 Asn-0.7 0D-2	5.86652
	3	S119 covR--10 Asn-0.7 0D-3	4.7942
hasA	1	S119 covR--10 Asn-0.7 0D-1	7.52269
	2	S119 covR--10 Asn-0.7 0D-2	5.3331
	3	S119 covR--10 Asn-0.7 0D-3	6.35345
hylA	1	S119 covR--10 Asn-0.7 0D-1	2.85544
	2	S119 covR--10 Asn-0.7 0D-2	3.63549
	3	S119 covR--10 Asn-0.7 0D-3	3.55549
nga	1	S119 covR--10 Asn-0.7 0D-1	4.09993
	2	S119 covR--10 Asn-0.7 0D-2	3.49174
	3	S119 covR--10 Asn-0.7 0D-3	3.66325

## Sheet: Fig.1H
gene name	Replicate	Sample name	Fold change (compared to S119-0 Asn)		gene name	Replicate	Sample name	Fold change (compared to S119-0 Asn)
slo	1	S119-10 Asn-0.7 0D-1	0.4042		slo	1	S119 covR--0 Asn-0.7 0D-1	2.38998
	2	S119-10 Asn-0.7 0D-2	0.4496			2	S119 covR--0 Asn-0.7 0D-2	2.63207
	3	S119-10 Asn-0.7 0D-3	0.432459			3	S119 covR--0 Asn-0.7 0D-3	2.4415
sagA	1	S119-10 Asn-0.7 0D-1	0.4196		sagA	1	S119 covR--0 Asn-0.7 0D-1	2.60928
	2	S119-10 Asn-0.7 0D-2	0.4497			2	S119 covR--0 Asn-0.7 0D-2	2.99084
	3	S119-10 Asn-0.7 0D-3	0.417017			3	S119 covR--0 Asn-0.7 0D-3	2.77264
glnP	1	S119-10 Asn-0.7 0D-1	0.5079		glnP	1	S119 covR--0 Asn-0.7 0D-1	0.890973
	2	S119-10 Asn-0.7 0D-2	0.574			2	S119 covR--0 Asn-0.7 0D-2	1.0429
	3	S119-10 Asn-0.7 0D-3	0.550824			3	S119 covR--0 Asn-0.7 0D-3	0.954207
asnA	1	S119-10 Asn-0.7 0D-1	0.5148		asnA	1	S119 covR--0 Asn-0.7 0D-1	1.12114
	2	S119-10 Asn-0.7 0D-2	0.452			2	S119 covR--0 Asn-0.7 0D-2	1.17212
	3	S119-10 Asn-0.7 0D-3	0.496181			3	S119 covR--0 Asn-0.7 0D-3	0.999416
gene name	Replicate	Sample name	Fold change (compared to S119-0 Asn)
slo	1	S119 covR--10 Asn-0.7 0D-1	3.04027
	2	S119 covR--10 Asn-0.7 0D-2	2.60377
	3	S119 covR--10 Asn-0.7 0D-3	2.72619
sagA	1	S119 covR--10 Asn-0.7 0D-1	3.12629
	2	S119 covR--10 Asn-0.7 0D-2	2.42722
	3	S119 covR--10 Asn-0.7 0D-3	2.66911
glnP	1	S119 covR--10 Asn-0.7 0D-1	0.481515
	2	S119 covR--10 Asn-0.7 0D-2	0.428868
	3	S119 covR--10 Asn-0.7 0D-3	0.446206
asnA	1	S119 covR--10 Asn-0.7 0D-1	0.731927
	2	S119 covR--10 Asn-0.7 0D-2	0.694464
	3	S119 covR--10 Asn-0.7 0D-3	0.677848
