# Supplementary material for: Group A Streptococcal asparagine metabolism regulates bacterial virulence
Source: EMBO Rep. 2025 Apr 14;26(10):2767–91. doi: 10.1038/s44319-025-00447-z (PMC12117059; doi:10.1038/s44319-025-00447-z)
Supplement: Supplementary file 3 — Source data Fig. 2 [file 44319_2025_447_MOESM3_ESM.zip › Fig.2.xlsx]

## Sheet: Fig.2a
Absorbance (OD) of bacterial cultures at 600 nm
Time (h)	S119			S119 + Asn			S119 + Ala-Asn			S119 ΔasnA			S119 ΔasnA + Asn			119 ΔasnA + Ala-Asn
0	0.052	0.054	0.05	0.059	0.057	0.052	0.053	0.051	0.051	0.053	0.054	0.051	0.05	0.056	0.053	0.053	0.054	0.051
2	0.056	0.055	0.052	0.064	0.069	0.061	0.064	0.061	0.061	0.054	0.057	0.052	0.063	0.067	0.064	0.059	0.062	0.058
3	0.058	0.059	0.054	0.181	0.196	0.172	0.165	0.177	0.177	0.057	0.059	0.058	0.175	0.186	0.179	0.162	0.171	0.16
4	0.063	0.066	0.06	0.314	0.32	0.295	0.275	0.282	0.282	0.063	0.061	0.057	0.291	0.303	0.298	0.278	0.267	0.245
5	0.065	0.071	0.062	0.446	0.475	0.412	0.39	0.422	0.422	0.064	0.063	0.061	0.425	0.459	0.445	0.408	0.396	0.386
6	0.068	0.074	0.067	0.794	0.885	0.775	0.718	0.728	0.728	0.063	0.062	0.061	0.743	0.794	0.765	0.621	0.688	0.612
7	0.099	0.103	0.091	1.097	1.113	0.978	0.965	0.959	0.959	0.06	0.061	0.063	0.976	1.003	0.987	0.867	0.901	0.834
8	0.142	0.138	0.121	1.259	1.267	1.18	1.076	1.084	1.084	0.064	0.062	0.064	1.192	1.185	1.192	1.004	1.032	0.995
9	0.192	0.186	0.179	1.306	1.378	1.31	1.11	1.165	1.165	0.068	0.065	0.062	1.224	1.245	1.231	1.116	1.159	1.114
10	0.239	0.254	0.241	1.322	1.296	1.312	1.213	1.227	1.227	0.069	0.071	0.067	1.279	1.307	1.287	1.238	1.267	1.189
11	0.295	0.307	0.288	1.304	1.276	1.295	1.265	1.307	1.307	0.073	0.075	0.068	1.298	1.3	1.31	1.289	1.276	1.265
20	1.233	1.209	1.216	1.214	1.267	1.287	1.254	1.28	1.28	0.076	0.074	0.071	1.286	1.253	1.298	1.208	1.229	1.242

## Sheet: Fig.2b
	gene name	Replicate	Sample name	Fold change (compared to S119-0 Asn)		gene name	Replicate	Sample name	Fold change (compared to S119-0 Asn)
	emm	1	S119-10 Asn-0.7 0D-1	4.5306		emm	1	S119 ΔasnA-10 Asn-0.7 0D-1	1.4961
		2	S119-10 Asn-0.7 0D-2	3.8645			2	S119 ΔasnA-10 Asn-0.7 0D-2	1.147
		3	S119-10 Asn-0.7 0D-3	4.1614			3	S119 ΔasnA-10 Asn-0.7 0D-3	0.998885
	scpA	1	S119-10 Asn-0.7 0D-1	4.3148		scpA	1	S119 ΔasnA-10 Asn-0.7 0D-1	1.92542
		2	S119-10 Asn-0.7 0D-2	6.0785			2	S119 ΔasnA-10 Asn-0.7 0D-2	1.47279
		3	S119-10 Asn-0.7 0D-3	4.2823			3	S119 ΔasnA-10 Asn-0.7 0D-3	2
	scpC	1	S119-10 Asn-0.7 0D-1	2.0091		scpC	1	S119 ΔasnA-10 Asn-0.7 0D-1	0.934546
		2	S119-10 Asn-0.7 0D-2	2.5049			2	S119 ΔasnA-10 Asn-0.7 0D-2	0.74172
		3	S119-10 Asn-0.7 0D-3	2.3298			3	S119 ΔasnA-10 Asn-0.7 0D-3	0.875756
	ska	1	S119-10 Asn-0.7 0D-1	4.5679		ska	1	S119 ΔasnA-10 Asn-0.7 0D-1	1.59119
		2	S119-10 Asn-0.7 0D-2	5.338			2	S119 ΔasnA-10 Asn-0.7 0D-2	1.25889
		3	S119-10 Asn-0.7 0D-3	3.6908			3	S119 ΔasnA-10 Asn-0.7 0D-3	1.36498
	hasA	1	S119-10 Asn-0.7 0D-1	4.1248		hasA	1	S119 ΔasnA-10 Asn-0.7 0D-1	1.0906
		2	S119-10 Asn-0.7 0D-2	3.5285			2	S119 ΔasnA-10 Asn-0.7 0D-2	0.7338
		3	S119-10 Asn-0.7 0D-3	4.1633			3	S119 ΔasnA-10 Asn-0.7 0D-3	1.65448
	hylA	1	S119-10 Asn-0.7 0D-1	2.4092		hylA	1	S119 ΔasnA-10 Asn-0.7 0D-1	1.34224
		2	S119-10 Asn-0.7 0D-2	2.565			2	S119 ΔasnA-10 Asn-0.7 0D-2	0.918109
		3	S119-10 Asn-0.7 0D-3	2.5639			3	S119 ΔasnA-10 Asn-0.7 0D-3	1.02998
	nga	1	S119-10 Asn-0.7 0D-1	3.2505		nga	1	S119 ΔasnA-10 Asn-0.7 0D-1	0.762437
		2	S119-10 Asn-0.7 0D-2	2.65158			2	S119 ΔasnA-10 Asn-0.7 0D-2	1.14085
		3	S119-10 Asn-0.7 0D-3	2.8342			3	S119 ΔasnA-10 Asn-0.7 0D-3	1.25653

## Sheet: Fig.2c
	gene name	Replicate	Sample name	Fold change (compared to S119-0 Asn)		gene name	Replicate	Sample name	Fold change (compared to S119-0 Asn)
	slo	1	S119-10 Asn-0.7 0D-1	0.4042		slo	1	S119 ΔasnA-10 Asn-0.7 0D-1	1.78581
		2	S119-10 Asn-0.7 0D-2	0.4496			2	S119 ΔasnA-10 Asn-0.7 0D-2	1.72041
		3	S119-10 Asn-0.7 0D-3	0.432459			3	S119 ΔasnA-10 Asn-0.7 0D-3	1.7682
	sagA	1	S119-10 Asn-0.7 0D-1	0.4196		sagA	1	S119 ΔasnA-10 Asn-0.7 0D-1	2.3121
		2	S119-10 Asn-0.7 0D-2	0.4497			2	S119 ΔasnA-10 Asn-0.7 0D-2	1.96997
		3	S119-10 Asn-0.7 0D-3	0.417017			3	S119 ΔasnA-10 Asn-0.7 0D-3	2.36377
	glnP	1	S119-10 Asn-0.7 0D-1	0.5079		glnP	1	S119 ΔasnA-10 Asn-0.7 0D-1	6.16336
		2	S119-10 Asn-0.7 0D-2	0.574			2	S119 ΔasnA-10 Asn-0.7 0D-2	5.75301
		3	S119-10 Asn-0.7 0D-3	0.550824			3	S119 ΔasnA-10 Asn-0.7 0D-3	6.51279
