# Supplementary material for: Group A Streptococcal asparagine metabolism regulates bacterial virulence
Source: EMBO Rep. 2025 Apr 14;26(10):2767–91. doi: 10.1038/s44319-025-00447-z (PMC12117059; doi:10.1038/s44319-025-00447-z)
Supplement: Supplementary file 4 — Source data Fig. 3 [file 44319_2025_447_MOESM4_ESM.zip › Fig.3.xlsx]

## Sheet: Fig.3A
	Absorbance (OD) of bacterial cultures at 600 nm
Time (h)	S119			S119 + 10 μg/ml Asn			S119 + 100 μg/ml Asn			S119 glnP-			S119 glnP- + 10 μg/ml Asn			S119 glnP- + 100 μg/ml Asn			S119 glnP--pLZ glnP			S119 glnP- -pLZ glnP + 10 μg/ml Asn			S119 glnP- -pLZ glnP + 100 μg/ml Asn
0	0.08	0.085	0.08	0.082	0.087	0.084	0.079	0.086	0.081	0.081	0.083	0.08	0.084	0.08	0.082	0.085	0.082	0.084	0.082	0.081	0.084	0.079	0.082	0.081	0.081	0.083	0.08
2	0.115	0.12	0.117	0.255	0.269	0.261	0.301	0.312	0.302	0.09	0.092	0.088	0.092	0.096	0.098	0.097	0.098	0.099	0.097	0.099	0.098	0.236	0.249	0.243	0.256	0.268	0.254
3	0.125	0.129	0.121	0.534	0.559	0.538	0.578	0.584	0.579	0.098	0.104	0.095	0.108	0.11	0.112	0.112	0.118	0.121	0.112	0.117	0.113	0.515	0.538	0.529	0.534	0.565	0.543
4	0.136	0.133	0.13	0.88	0.795	0.832	0.903	0.921	0.901	0.118	0.123	0.112	0.123	0.135	0.137	0.13	0.139	0.142	0.128	0.125	0.129	0.79	0.773	0.787	0.815	0.863	0.854
5	0.187	0.18	0.178	1.19	1.114	1.11	1.142	1.159	1.118	0.157	0.161	0.151	0.168	0.179	0.183	0.157	0.192	0.198	0.176	0.172	0.181	1.179	1.148	1.1543	1.183	1.158	1.176
6	0.314	0.324	0.311	1.223	1.245	1.232	1.245	1.279	1.17	0.257	0.265	0.262	0.285	0.295	0.308	0.309	0.325	0.327	0.289	0.299	0.302	1.21	1.2056	1.216	1.275	1.239	1.247
7	0.502	0.492	0.489	1.291	1.234	1.227	1.329	1.334	1.28	0.435	0.452	0.443	0.502	0.522	0.531	0.576	0.589	0.593	0.483	0.488	0.498	1.215	1.247	1.228	1.312	1.385	1.327
8	0.707	0.698	0.687	1.323	1.334	1.302	1.393	1.387	1.328	0.586	0.502	0.565	0.728	0.742	0.755	0.802	0.892	0.908	0.673	0.642	0.654	1.27	1.23	1.29	1.316	1.357	1.336
20	1.212	1.18	1.21	1.378	1.362	1.332	1.397	1.389	1.365	1.098	1.121	1.112	1.194	1.111	1.187	1.245	1.231	1.242	1.178	1.213	1.204	1.257	1.242	1.284	1.327	1.336	1.321

## Sheet: Fig.3B
		Quantity of Asn in culture supernatant in μg/ml
	Time (min)	S119 + 10 μg/ml Asn					S119 glnP- + 10 μg/ml Asn
		Sample 1	Sample 2	Sample 3	Sample 4	Sample 5	Sample 1	Sample 2	Sample 3	Sample 4	Sample 5
	0	10	10	10	10	10	10	10	10	10	10
	5	9.33	9.38	9.28	9.35	9.33	10.68	10.57	10.69	10.53	10.64
	30	7.17	7.33	6.2	7.54	7.21	10.56	10.9	10.71	10.74	10.8
	60	2.79	3.09	2.44	3.16	2.84	11.02	10.76	11.08	10.43	10.57

## Sheet: Fig.3C
	gene name	Replicate	Sample name	Fold change (compared to S119-0 Asn)		gene name	Replicate	Sample name	Fold change (compared to S119-0 Asn)
	emm	1	S119-10 Asn-0.7 0D-1	4.5306		emm	1	S119 glnP--0 Asn-0.7 0D-1	1.23849
		2	S119-10 Asn-0.7 0D-2	3.8645			2	S119 glnP--0 Asn-0.7 0D-2	1.08586
		3	S119-10 Asn-0.7 0D-3	4.16143			3	S119 glnP--0 Asn-0.7 0D-3	1.15872
	scpA	1	S119-10 Asn-0.7 0D-1	4.3148		scpA	1	S119 glnP--0 Asn-0.7 0D-1	0.730054
		2	S119-10 Asn-0.7 0D-2	6.0785			2	S119 glnP--0 Asn-0.7 0D-2	1.00244
		3	S119-10 Asn-0.7 0D-3	4.28236			3	S119 glnP--0 Asn-0.7 0D-3	0.839727
	scpC	1	S119-10 Asn-0.7 0D-1	2.0091		scpC	1	S119 glnP--0 Asn-0.7 0D-1	0.724346
		2	S119-10 Asn-0.7 0D-2	2.5049			2	S119 glnP--0 Asn-0.7 0D-2	0.966201
		3	S119-10 Asn-0.7 0D-3	2.32984			3	S119 glnP--0 Asn-0.7 0D-3	0.714453
	ska	1	S119-10 Asn-0.7 0D-1	4.5679		ska	1	S119 glnP--0 Asn-0.7 0D-1	0.832838
		2	S119-10 Asn-0.7 0D-2	5.338			2	S119 glnP--0 Asn-0.7 0D-2	0.85043
		3	S119-10 Asn-0.7 0D-3	3.69082			3	S119 glnP--0 Asn-0.7 0D-3	0.889776
	hasA	1	S119-10 Asn-0.7 0D-1	4.1248		hasA	1	S119 glnP--0 Asn-0.7 0D-1	0.876528
		2	S119-10 Asn-0.7 0D-2	3.5285			2	S119 glnP--0 Asn-0.7 0D-2	1.13237
		3	S119-10 Asn-0.7 0D-3	4.16335			3	S119 glnP--0 Asn-0.7 0D-3	0.863814
	hylA	1	S119-10 Asn-0.7 0D-1	2.4092		hylA	1	S119 glnP--0 Asn-0.7 0D-1	0.805434
		2	S119-10 Asn-0.7 0D-2	2.565			2	S119 glnP--0 Asn-0.7 0D-2	1.12104
		3	S119-10 Asn-0.7 0D-3	2.56399			3	S119 glnP--0 Asn-0.7 0D-3	0.838108
	nga	1	S119-10 Asn-0.7 0D-1	3.2505		nga	1	S119 glnP--0 Asn-0.7 0D-1	0.840278
		2	S119-10 Asn-0.7 0D-2	2.65158			2	S119 glnP--0 Asn-0.7 0D-2	0.916401
		3	S119-10 Asn-0.7 0D-3	2.83421			3	S119 glnP--0 Asn-0.7 0D-3	0.842744
	gene name	Replicate	Sample name	Fold change (compared to S119-0 Asn)
	emm	1	S119 glnP--10 Asn-0.7 0D-1	1.70928
		2	S119 glnP--10 Asn-0.7 0D-2	1.21288
		3	S119 glnP--10 Asn-0.7 0D-3	1.45984
	scpA	1	S119 glnP--10 Asn-0.7 0D-1	1.15723
		2	S119 glnP--10 Asn-0.7 0D-2	1.04487
		3	S119 glnP--10 Asn-0.7 0D-3	1.11363
	scpC	1	S119 glnP--10 Asn-0.7 0D-1	1.17985
		2	S119 glnP--10 Asn-0.7 0D-2	1.02466
		3	S119 glnP--10 Asn-0.7 0D-3	1.16498
	ska	1	S119 glnP--10 Asn-0.7 0D-1	0.838689
		2	S119 glnP--10 Asn-0.7 0D-2	0.956213
		3	S119 glnP--10 Asn-0.7 0D-3	0.903428
	hasA	1	S119 glnP--10 Asn-0.7 0D-1	1.09177
		2	S119 glnP--10 Asn-0.7 0D-2	1.02993
		3	S119 glnP--10 Asn-0.7 0D-3	1.03133
	hylA	1	S119 glnP--10 Asn-0.7 0D-1	1.05525
		2	S119 glnP--10 Asn-0.7 0D-2	1.09774
		3	S119 glnP--10 Asn-0.7 0D-3	1.04436
	nga	1	S119 glnP--10 Asn-0.7 0D-1	0.99833
		2	S119 glnP--10 Asn-0.7 0D-2	0.978606
		3	S119 glnP--10 Asn-0.7 0D-3	0.912776

## Sheet: Fig.3D
	gene name	Replicate	Sample name	Fold change (compared to S119-0 Asn)		gene name	Replicate	Sample name	Fold change (compared to S119-0 Asn)
	slo	1	S119-10 Asn-0.7 0D-1	0.4042		slo	1	S119 glnP--0 Asn-0.7 0D-1	0.889646
		2	S119-10 Asn-0.7 0D-2	0.4496			2	S119 glnP--0 Asn-0.7 0D-2	0.9982
		3	S119-10 Asn-0.7 0D-3	0.432459			3	S119 glnP--0 Asn-0.7 0D-3	0.942837
	sagA	1	S119-10 Asn-0.7 0D-1	0.4196		sagA	1	S119 glnP--0 Asn-0.7 0D-1	1.22634
		2	S119-10 Asn-0.7 0D-2	0.4497			2	S119 glnP--0 Asn-0.7 0D-2	1.02307
		3	S119-10 Asn-0.7 0D-3	0.417017			3	S119 glnP--0 Asn-0.7 0D-3	1.1121
	asnA	1	S119-10 Asn-0.7 0D-1	0.5148		asnA	1	S119 glnP--0 Asn-0.7 0D-1	1.09569
		2	S119-10 Asn-0.7 0D-2	0.452			2	S119 glnP--0 Asn-0.7 0D-2	1.05718
		3	S119-10 Asn-0.7 0D-3	0.496181			3	S119 glnP--0 Asn-0.7 0D-3	1.17476
	gene name	Replicate	Sample name	Fold change (compared to S119-0 Asn)
	slo	1	S119 glnP--10 Asn-0.7 0D-1	0.715242
		2	S119 glnP--10 Asn-0.7 0D-2	0.980949
		3	S119 glnP--10 Asn-0.7 0D-3	0.72267
	sagA	1	S119 glnP--10 Asn-0.7 0D-1	1.06397
		2	S119 glnP--10 Asn-0.7 0D-2	1.16732
		3	S119 glnP--10 Asn-0.7 0D-3	1.12132
	asnA	1	S119 glnP--10 Asn-0.7 0D-1	0.842436
		2	S119 glnP--10 Asn-0.7 0D-2	0.975302
		3	S119 glnP--10 Asn-0.7 0D-3	0.999021

## Sheet: Fig.3E
	gene name	Replicate	Sample name	Fold change (compared to S119-0 Asn)		gene name	Replicate	Sample name	Fold change (compared to S119-0 Asn)
	emm	1	S119-10 Asn-0.7 0D-1	4.60721		emm	1	S119 asnB--0 Asn-0.7 0D-1	1.2654
		2	S119-10 Asn-0.7 0D-2	3.8164			2	S119 asnB--0 Asn-0.7 0D-2	1.09154
		3	S119-10 Asn-0.7 0D-3	4.16143			3	S119 asnB--0 Asn-0.7 0D-3	1.17936
	scpA	1	S119-10 Asn-0.7 0D-1	3.56314		scpA	1	S119 asnB--0 Asn-0.7 0D-1	1.44318
		2	S119-10 Asn-0.7 0D-2	2.9033			2	S119 asnB--0 Asn-0.7 0D-2	1.20338
		3	S119-10 Asn-0.7 0D-3	4.28236			3	S119 asnB--0 Asn-0.7 0D-3	1.23993
	scpC	1	S119-10 Asn-0.7 0D-1	2.11499		scpC	1	S119 asnB--0 Asn-0.7 0D-1	1.05841
		2	S119-10 Asn-0.7 0D-2	2.25582			2	S119 asnB--0 Asn-0.7 0D-2	1.12222
		3	S119-10 Asn-0.7 0D-3	2.32984			3	S119 asnB--0 Asn-0.7 0D-3	1.06985
	ska	1	S119-10 Asn-0.7 0D-1	3.51944		ska	1	S119 asnB--0 Asn-0.7 0D-1	1.23409
		2	S119-10 Asn-0.7 0D-2	4.04137			2	S119 asnB--0 Asn-0.7 0D-2	1.13288
		3	S119-10 Asn-0.7 0D-3	3.69082			3	S119 asnB--0 Asn-0.7 0D-3	1.15668
	hasA	1	S119-10 Asn-0.7 0D-1	4.34161		hasA	1	S119 asnB--0 Asn-0.7 0D-1	1.3072
		2	S119-10 Asn-0.7 0D-2	3.89106			2	S119 asnB--0 Asn-0.7 0D-2	1.05549
		3	S119-10 Asn-0.7 0D-3	4.16335			3	S119 asnB--0 Asn-0.7 0D-3	1.10894
	hylA	1	S119-10 Asn-0.7 0D-1	2.26397		hylA	1	S119 asnB--0 Asn-0.7 0D-1	1.09703
		2	S119-10 Asn-0.7 0D-2	2.70757			2	S119 asnB--0 Asn-0.7 0D-2	1.24638
		3	S119-10 Asn-0.7 0D-3	2.56399			3	S119 asnB--0 Asn-0.7 0D-3	1.12777
	nga	1	S119-10 Asn-0.7 0D-1	3.42131		nga	1	S119 asnB--0 Asn-0.7 0D-1	0.88718
		2	S119-10 Asn-0.7 0D-2	3.94329			2	S119 asnB--0 Asn-0.7 0D-2	1.05783
		3	S119-10 Asn-0.7 0D-3	2.83421			3	S119 asnB--0 Asn-0.7 0D-3	1.00867
	gene name	Replicate	Sample name	Fold change (compared to S119-0 Asn)
	emm	1	S119 asnB--10 Asn-0.7 0D-1	1.61476
		2	S119 asnB--10 Asn-0.7 0D-2	2.05304
		3	S119 asnB--10 Asn-0.7 0D-3	1.9928
	scpA	1	S119 asnB--10 Asn-0.7 0D-1	1.05183
		2	S119 asnB--10 Asn-0.7 0D-2	1.09494
		3	S119 asnB--10 Asn-0.7 0D-3	1.18739
	scpC	1	S119 asnB--10 Asn-0.7 0D-1	0.858597
		2	S119 asnB--10 Asn-0.7 0D-2	0.94954
		3	S119 asnB--10 Asn-0.7 0D-3	0.950859
	ska	1	S119 asnB--10 Asn-0.7 0D-1	1.10707
		2	S119 asnB--10 Asn-0.7 0D-2	1.33658
		3	S119 asnB--10 Asn-0.7 0D-3	1.11841
	hasA	1	S119 asnB--10 Asn-0.7 0D-1	1.26916
		2	S119 asnB--10 Asn-0.7 0D-2	1.56576
		3	S119 asnB--10 Asn-0.7 0D-3	1.37637
	hylA	1	S119 asnB--10 Asn-0.7 0D-1	1.4104
		2	S119 asnB--10 Asn-0.7 0D-2	1.22982
		3	S119 asnB--10 Asn-0.7 0D-3	1.34667
	nga	1	S119 asnB--10 Asn-0.7 0D-1	1.16594
		2	S119 asnB--10 Asn-0.7 0D-2	1.43381
		3	S119 asnB--10 Asn-0.7 0D-3	1.16704

## Sheet: Fig.3F
	gene name	Replicate	Sample name	Fold change (compared to S119-0 Asn)		gene name	Replicate	Sample name	Fold change (compared to S119-0 Asn)
	slo	1	S119-10 Asn-0.7 0D-1	0.451877		slo	1	S119 asnB--0 Asn-0.7 0D-1	0.507156
		2	S119-10 Asn-0.7 0D-2	0.484125			2	S119 asnB--0 Asn-0.7 0D-2	0.679055
		3	S119-10 Asn-0.7 0D-3	0.432459			3	S119 asnB--0 Asn-0.7 0D-3	0.667708
	sagA	1	S119-10 Asn-0.7 0D-1	0.5074		sagA	1	S119 asnB--0 Asn-0.7 0D-1	0.297579
		2	S119-10 Asn-0.7 0D-2	0.461531			2	S119 asnB--0 Asn-0.7 0D-2	0.347913
		3	S119-10 Asn-0.7 0D-3	0.417017			3	S119 asnB--0 Asn-0.7 0D-3	0.502078
	asnA	1	S119-10 Asn-0.7 0D-1	0.54192		asnA	1	S119 asnB--0 Asn-0.7 0D-1	0.467974
		2	S119-10 Asn-0.7 0D-2	0.601635			2	S119 asnB--0 Asn-0.7 0D-2	0.538012
		3	S119-10 Asn-0.7 0D-3	0.496181			3	S119 asnB--0 Asn-0.7 0D-3	0.503256
	glnP	1	S119-10 Asn-0.7 0D-1	0.534689		glnP	1	S119 asnB--0 Asn-0.7 0D-1	0.522641
		2	S119-10 Asn-0.7 0D-2	0.641666			2	S119 asnB--0 Asn-0.7 0D-2	0.526096
		3	S119-10 Asn-0.7 0D-3	0.550824			3	S119 asnB--0 Asn-0.7 0D-3	0.558137
	gene name	Replicate	Sample name	Fold change (compared to S119-0 Asn)
	slo	1	S119 asnB--10 Asn-0.7 0D-1	0.390042
		2	S119 asnB--10 Asn-0.7 0D-2	0.476864
		3	S119 asnB--10 Asn-0.7 0D-3	0.399377
	sagA	1	S119 asnB--10 Asn-0.7 0D-1	0.311466
		2	S119 asnB--10 Asn-0.7 0D-2	0.278751
		3	S119 asnB--10 Asn-0.7 0D-3	0.301771
	asnA	1	S119 asnB--10 Asn-0.7 0D-1	0.358278
		2	S119 asnB--10 Asn-0.7 0D-2	0.343364
		3	S119 asnB--10 Asn-0.7 0D-3	0.333429
	glnP	1	S119 asnB--10 Asn-0.7 0D-1	0.415877
		2	S119 asnB--10 Asn-0.7 0D-2	0.376729
		3	S119 asnB--10 Asn-0.7 0D-3	0.342436
