# Supplementary material for: Group A Streptococcal asparagine metabolism regulates bacterial virulence
Source: EMBO Rep. 2025 Apr 14;26(10):2767–91. doi: 10.1038/s44319-025-00447-z (PMC12117059; doi:10.1038/s44319-025-00447-z)
Supplement: Supplementary file 5 — Source data Fig. 4 [file 44319_2025_447_MOESM5_ESM.zip]

Archive with 7 entries (7 files):
- Fig.4.xlsx
- SD.Fig.4B.jpg
- SDFig.4A.jpg
- SDFig.4E Blot-1.jpg
- SDFig.4E Blot-2 Replicate-3.jpg
- SDFig.4E Blot-2.jpg
- SDFig.4G Blot-1 Replicate 1 and 2.jpg
