# Supplementary material for: Group A Streptococcal asparagine metabolism regulates bacterial virulence
Source: EMBO Rep. 2025 Apr 14;26(10):2767–91. doi: 10.1038/s44319-025-00447-z (PMC12117059; doi:10.1038/s44319-025-00447-z)
Supplement: Supplementary file 5 — Source data Fig. 4 [file 44319_2025_447_MOESM5_ESM.zip › Fig.4.xlsx]

## Sheet: Fig.4c
ELISA based IL-8 degradation assay
First biological replicate			Second biological replicate			Third biological replicate
Samples	IL-8 residual (%)		Samples	IL-8 residual (%)		Samples	IL-8 residual (%)
S119	100		S119	100		S119	100
S119 + LL-37	84.45		S119 + LL-37	87.52		S119 + LL-37	92.5304
S119 + Asn	50.44		S119 + Asn	46.98		S119 + Asn	41.4073
S119 + Asn + LL-37	15.41		S119 + Asn + LL-37	18.23		S119 + Asn + LL-37	15.6157
S119 ΔcovS	55.89		S119 ΔcovS	51.79		S119 ΔcovS	43.9513
S119 ΔcovS + LL-37	45.31		S119 ΔcovS + LL-37	41.26		S119 ΔcovS + LL-37	36.3194
S119 ΔcovS + Asn	27.46		S119 ΔcovS + Asn	23.11		S119 ΔcovS + Asn	23.0041
S119 ΔcovS + Asn + LL-37	20.89		S119 ΔcovS + Asn + LL-37	21.52		S119 ΔcovS + Asn + LL-37	18.9716
119 CovR-	25.86		119 CovR-	26.51		119 CovR-	23.6806
S119 CovR- + LL-37	23.54		S119 CovR- + LL-37	24.78		S119 CovR- + LL-37	20.7578
S119 CovR- + Asn	14.65		S119 CovR- + Asn	16.89		S119 CovR- + Asn	19.8376
S119 CovR- + Asn + LL-37	13.8		S119 CovR- + Asn + LL-37	12.97		S119 CovR- + Asn + LL-37	17.456

## Sheet: Fig.4d
ELISA based IL-8 degradation assay
First biological replicate			Second biological replicate			Third biological replicate
Samples	IL-8 residual (%)		Samples	IL-8 residual (%)		Samples	IL-8 residual (%)
S119	100		S119	100		S119	100
S119 + Asn	48.42		S119 + Asn	43.68		S119 + Asn	43.0348
S119 ΔasnA	0		S119 ΔasnA	0		S119 ΔasnA	-0.653319
S119 ΔasnA + Asn	98.17		S119 ΔasnA + Asn	96.6		S119 ΔasnA + Asn	95.1949
S119 ΔasnA - pLZ asnA	99.23		S119 ΔasnA - pLZ asnA	96.06		S119 ΔasnA pLZ asnA	94.6681
S119 ΔasnA - pLZ asnA + Asn	51.79		S119 ΔasnA - pLZ asnA + Asn	53.23		S119 ΔasnA pLZ asnA + Asn	61.3066
S119 glnP-	113.62		S119 glnP-	123.27		S119 glnP-	121.496
S119 glnP- + Asn	91.67		S119 glnP- + Asn	99.13		S119 glnP- + Asn	97.7028
S119 glnP- - pLZ glnP	108.91		S119 glnP- - pLZ glnP	118.29		S119 glnP- pLZ glnP	116.586
S119 glnP- - pLZ glnP + Asn	56.46		S119 glnP- - pLZ glnP + Asn	63.57		S119 glnP- pLZ glnP + Asn	62.6554
S119 asnB-	96.85		S119 asnB-	92.51		S119 asnB-	91.1907
S119 asnB- + Asn	93.61		S119 asnB- + Asn	87.6393		S119 asnB- + Asn	86.3646
S119 asnB- - pLZ asnB	109.825		S119 asnB- - pLZ asnB	95.9513		S119 asnB- pLZ asnB	94.5627
S119 asnB- - pLZ asnB + Asn	56.5935		S119 asnB- - pLZ asnB + Asn	50.0153		S119 asnB- pLZ asnB + Asn	51.1907

## Sheet: Fig.4f & 4h
Fig.4f								Fig.4h
CovR-P/CovR total (%)								CovR-P/CovR total (%)
	S119	S119 + Asn	S119 + Asn + LL-37	S119 ΔcovS	S119 ΔcovS+ Asn	S119 ΔcovS + Asn+ LL-37			S119	S119 + Asn	S119 ΔasnA + Asn
Replicate 1	75	68.72	63.7	61.24	23.3	21.9		Replicate 1	72.2	59.7	74
Replicate 2	76.63	65.91	61.2	65.5	22	21.1		Replicate 2	76.5	65.86	82.36
								Replicate 3	79.21	64.4	80.8
