# Supplementary material for: Group A Streptococcal asparagine metabolism regulates bacterial virulence
Source: EMBO Rep. 2025 Apr 14;26(10):2767–91. doi: 10.1038/s44319-025-00447-z (PMC12117059; doi:10.1038/s44319-025-00447-z)
Supplement: Supplementary file 6 — Source data Fig. 5 [file 44319_2025_447_MOESM6_ESM.zip › Fig.5.xlsx]

## Sheet: Fig.5A
CFU counts/gm of soft tissue
Days PI	S119					S119 ΔasnA
	Mouse 1	Mouse 2	Mouse 3	Mouse 4	Mouse 5	Mouse 1	Mouse 2	Mouse 3	Mouse 4	Mouse 5
2	3190000000	1390000000	1190000000	878000000	1630000000	628000000	266000000	531000000	768000000	440000000
4	574000000	715000000	435000000	525000000	490000000	71500000	50000000	45000000	69000000	52100000
6	365000000	528000000	730000000	44600000	285000000	268000	4770000	1180000	4750000	29400
8	37300000	81500000	11300000	7270000	4880000	2	39200	45000	1	3

## Sheet: Fig.5B
CFU counts/gm of soft tissue
Days PI	S119					S119 glnP-
	Mouse 1	Mouse 2	Mouse 3	Mouse 4	Mouse 5	Mouse 1	Mouse 2	Mouse 3	Mouse 4	Mouse 5
2	2380000000	1500000000	2380000000	163000000	3250000000	845000000	967000000	1050000000	600000000	1100000000
4	80800000	56300000	55900000	70200000	68100000	20500000	15100000	17600000	18400000	16000000
6	41900000	77000000	71300000	44200000	39600000	161000	283000	76400	30900	110000
8	571400	26870000	35360000	195500	29380000	2	4	5	43600	60600

## Sheet: Fig.5C
CFU counts/gm of soft tissue
Days PI	S119					S119 asnB-
	Mouse 1	Mouse 2	Mouse 3	Mouse 4	Mouse 5	Mouse 1	Mouse 2	Mouse 3	Mouse 4	Mouse 5
2	350000000	331000000	142000000	471000000	2510000000	1150000000	2250000000	1450000000	896000000	1750000000
4	228000000	380000000	206000000	312000000	524000000	20500000	18600000	29000000	26300000	30400000
6	204000000	282000000	134000000	37800000	312000000	620000	400000	468000	420000	151000
8	6270000	55000000	41200000	42800000	4100000	19000	84400	29500	3	5

## Sheet: Fig.5D
CFU counts/gm of spleen
Days PI	S119					S119 ΔasnA
	Mouse 1	Mouse 2	Mouse 3	Mouse 4	Mouse 5	Mouse 1	Mouse 2	Mouse 3	Mouse 4	Mouse 5
2	1380	1500	1518	1040	1923	941	535	617	750	857
4	5560	4860	5570	5027	4880	652	1151	637	1000	672
6	3730	3188	4450	2900	3320	606	2	5	637	559
8	12	0	10	0	5	0	0	0	0	0

## Sheet: Fig.5E
CFU counts/gm of spleen
Days PI	S119					S119 glnP-
	Mouse 1	Mouse 2	Mouse 3	Mouse 4	Mouse 5	Mouse 1	Mouse 2	Mouse 3	Mouse 4	Mouse 5
2	1680	1200	2086	1384	1232	736	1132	738	771	566
4	4972	5288	5286	4842	6094	1155	1000	927	734	897
6	3538	3372	3224	3924	3661	702	524	440	0	152
8	2	516	666	174	3	4	2	5	2	3

## Sheet: Fig.5F
CFU counts/gm of spleen
Days PI	S119					S119 asnB-
	Mouse 1	Mouse 2	Mouse 3	Mouse 4	Mouse 5	Mouse 1	Mouse 2	Mouse 3	Mouse 4	Mouse 5
2	1742	2236	1556	1264	1167	774	857	904	1034	600
4	5280	5508	4324	6146	4680	1170	974	1437	1486	1274
6	3245	3178	3531	3867	3421	571	810	1065	325	212
8	4	484	8	106	596	2	5	6	2	3

## Sheet: Fig.5G,H,I
Fig.5G. Lesion area (mm2)
Days PI	S119					S119 ΔasnA
	Mouse-1	Mouse-2	Mouse-3	Mouse-4	Mouse-5	Mouse-1	Mouse-2	Mouse-3	Mouse-4	Mouse-5
0	0	0	0	0	0	0	0	0	0	0
2	36.73	101.64	52	54.7	58	16.48	16.26	30.33	39.9	31
3	40.82	95.5	62	62.8	61.9	17.9	18.8	33.16	42.4	32
4	44.93	94.2	52.7	63.08	58.8	16.4	15.4	27	20.1	25.74
5	39.25	85.91	46.8	56.5	52.75	10.7	10.22	20.3	17.43	16.5
6	32.5	55.5	35.8	39.5	36.1	1.88	3	18.1	15.1	14.9
7	25.71	40.9	36.7	29.14	30.2	1.57	1.57	9.75	11.7	8.9
8	16	31.4	24	18.8	17.6	0	0	2	5.65	6.6
Fig.5H. Lesion area (mm2)
Days PI	S119					S119 glnP-
	Mouse-1	Mouse-2	Mouse-3	Mouse-4	Mouse-5	Mouse-1	Mouse-2	Mouse-3	Mouse-4	Mouse-5
0	0	0	0	0	0	0	0	0	0	0
2	71.02	94.1	59.77	55.76	52.67	20.22	14.11	27.3	31	30
3	79.4	99.1	66.5	71.2	67.18	25.05	16.55	33.2	37.6	34.11
4	76.36	99	61.54	65.65	65.62	27	21.5	34.67	38.37	35.1
5	41.63	88.2	53.13	71	54.45	20.3	20.3	30.38	31.05	30.25
6	31.73	58.35	38.24	51.54	48.46	9.9	13.14	13.06	10.11	16.54
7	28.2	38	37.33	47.22	41.2	5.02	4	3.95	1	4.52
8	16.54	26.33	32.65	38.27	29.04	1.88	0	1.72	0	1.72
Fig.5I. Lesion area (mm2)
Days PI	S119					S119 asnB-
	Mouse-1	Mouse-2	Mouse-3	Mouse-4	Mouse-5	Mouse-1	Mouse-2	Mouse-3	Mouse-4	Mouse-5
0	0	0	0	0	0	0	0	0	0	0
2	55.44	54.95	56.52	43.96	54.95	21.47	31	22.53	27.3	24.3
3	74.732	73.19	100.5	69.45	71.02	25.1	35.42	28.16	32.3	30.14
4	62.25	72.34	96.94	66.13	60.66	29	38.4	30.25	33.75	32.97
5	68.57	68.32	79.81	62.04	51.43	24.5	34.62	26.4	29.68	28.2
6	35.32	68.39	58.72	62.31	73.47	18	25.1	22.65	19.6	19.1
7	40.88	66.69	53.38	33.47	85.4	9.67	13.66	11.87	7.25	5.37
8	34.68	49.23	51.81	21.2	39.56	4.8	5.6	4.52	1.57	1.57
