# Supplementary material for: Group A Streptococcal asparagine metabolism regulates bacterial virulence
Source: EMBO Rep. 2025 Apr 14;26(10):2767–91. doi: 10.1038/s44319-025-00447-z (PMC12117059; doi:10.1038/s44319-025-00447-z)
Supplement: Supplementary file 7 — Source data Fig. 6 [file 44319_2025_447_MOESM7_ESM.zip › Fig.6.xlsx]

## Sheet: Fig.6A
	Intra-cellular quantity of Asparagine (normalized with the protein content in each sample) in terms of peak area on LC/MS spectra
	OD600	S119					S119 + Asn					S119 glnP-					S119 glnP- + Asn					S119 asnB-					S119 asnB- + Asn
		Replicate 1	Replicate 2	Replicate 3	Replicate 4	Replicate 5	Replicate 1	Replicate 2	Replicate 3	Replicate 4	Replicate 5	Replicate 1	Replicate 2	Replicate 3	Replicate 4	Replicate 5	Replicate 1	Replicate 2	Replicate 3	Replicate 4	Replicate 5	Replicate 1	Replicate 2	Replicate 3	Replicate 4	Replicate 5	Replicate 1	Replicate 2	Replicate 3	Replicate 4	Replicate 5
	0.35	2.60822e+06	2.86159e+06	2.04932e+06	2.1611e+06	1.99715e+06	1.34896e+07	1.58829e+07	1.0226e+07	9.50075e+06	1.47951e+07	1.66541e+06	1.06852e+06	1.15695e+06	2.78551e+06	2.94027e+06	2.40368e+06	2.35253e+06	1.97993e+06	2.08952e+06	1.81919e+06	7.16327e+06	8.02286e+06	8.52429e+06	8.66756e+06	8.95409e+06	347107438	4.06612e+08	3.59858e+08	3.27981e+08	3.42857e+08
	0.7	5.49695e+06	4.85777e+06	5.49695e+06	5.49695e+06	4.51687e+06	4.83507e+06	5.93452e+06	4.96666e+06	4.71196e+06	4.58461e+06	5.01933e+06	4.9775e+06	4.43374e+06	4.9775e+06	4.9775e+06	6.12755e+06	5.51038e+06	4.98139e+06	5.24589e+06	5.24589e+06	1.00915e+07	1.09493e+07	1.05961e+07	1.05456e+07	1.10502e+07	3.18203e+08	3.51724e+08	2.68651e+08	2.82739e+08	309944304

## Sheet: Fig.6B
	Intra-cellular quantity of ATP (normalized with the protein content in each sample) in terms of peak area on LC/MS spectra
	OD600	S119					S119 + Asn					S119 glnP-					S119 glnP- + Asn					S119 asnB-					S119 asnB- + Asn
		Replicate 1	Replicate 2	Replicate 3	Replicate 4	Replicate 5	Replicate 1	Replicate 2	Replicate 3	Replicate 4	Replicate 5	Replicate 1	Replicate 2	Replicate 3	Replicate 4	Replicate 5	Replicate 1	Replicate 2	Replicate 3	Replicate 4	Replicate 5	Replicate 1	Replicate 2	Replicate 3	Replicate 4	Replicate 5	Replicate 1	Replicate 2	Replicate 3	Replicate 4	Replicate 5
	0.35	4.19552e+07	4.51595e+07	3.80801e+07	3.4056e+07	3.90488e+07	5.90352e+06	4.15567e+06	3.22735e+06	3.02428e+06	2.66166e+06	3.23503e+07	3.75087e+07	3.50769e+07	1.93807e+07	2.00439e+07	1.49042e+07	1.50504e+07	1.66577e+07	1.56348e+07	1.35892e+07	2.61459e+07	2.90829e+07	2.35672e+07	2.2421e+07	2.19912e+07	1.45218e+07	1.51594e+07	2.13223e+07	2.05431e+07	1.79929e+07
	0.7	2.2073e+06	2.10503e+06	2.6462e+06	2.81665e+06	1.87493e+06	454216	347666	640997	857492	556096	1.92826e+06	2.73553e+06	1.74003e+06	1.74003e+06	1.70657e+06	1.91761e+06	2.03223e+06	1.22992e+06	2.3364e+06	1.34894e+06	5.60077e+06	4.28888e+06	6.96313e+06	3.54716e+06	3.95082e+06	874451	976470	1.07363e+06	1.55458e+06	1.48171e+06

## Sheet: Fig.6C
				Glycolytic pathway compnents
Intra-cellular quantity of Acetyl CoA (normalized with the protein content in each sample) in terms of peak area on LC/MS spectra
	OD600	S119					S119 + Asn
		Replicate 1	Replicate 2	Replicate 3	Replicate 4	Replicate 5	Replicate 1	Replicate 2	Replicate 3	Replicate 4	Replicate 5
	0.35	2.23562e+06	2.18346e+06	1.92263e+06	1.68417e+06	2.45173e+06	1.56654e+06	1.73334e+06	1.58104e+06	1.30545e+06	1.53753e+06
	0.7	468732	588045	253967	356236	261211	768347	916922	1.31595e+06	1.33718e+06	895697
Intra-cellular quantity of Fructose-1,6-bisphosphate (normalized with the protein content in each sample) in terms of peak area on LC/MS spectra
	OD600	S119					S119 + Asn
		Replicate 1	Replicate 2	Replicate 3	Replicate 4	Replicate 5	Replicate 1	Replicate 2	Replicate 3	Replicate 4	Replicate 5
	0.35	3.30872e+07	3.7633e+07	2.68275e+07	2.25798e+07	3.04044e+07	9.6458e+06	9.6458e+06	1.42149e+07	6.7303e+06	1.61005e+07
	0.7	950247	2.31809e+06	988598	865023	890590	2.26684e+06	3.11584e+06	2.53852e+06	2.5937e+06	2.78048e+06
Intra-cellular quantity of Glyceraldehyde-3-phosphate (normalized with the protein content in each sample) in terms of peak area on LC/MS spectra
	OD600	S119					S119 + Asn
		Replicate 1	Replicate 2	Replicate 3	Replicate 4	Replicate 5	Replicate 1	Replicate 2	Replicate 3	Replicate 4	Replicate 5
	0.35	29212113	3.21929e+07	2.24307e+07	2.16855e+07	2.59332e+07	3.27087e+07	3.68426e+07	3.17659e+07	3.24911e+07	4.87367e+07
	0.7	843717	1.06956e+06	651963	826673	656225	2.80171e+06	2.49182e+06	4.21954e+06	3.73561e+06	3.94361e+06
	Intra-cellular quantity of Pyruvate (normalized with the protein content in each sample) in terms of peak area on LC/MS spectra
	OD600	S119					S119 + Asn
		Replicate 1	Replicate 2	Replicate 3	Replicate 4	Replicate 5	Replicate 1	Replicate 2	Replicate 3	Replicate 4	Replicate 5
	0.35	6.22248e+07	4.45634e+07	4.1359e+07	3.32362e+07	5.87968e+07	4.64159e+07	4.73587e+07	4.3805e+07	3.0678e+07	3.61174e+07
	0.7	3.60497e+06	9.03374e+06	3.2726e+06	3.7115e+06	3.67315e+06	13201981	1.28624e+07	1.38387e+07	9.72107e+06	1.42632e+07
	Intra-cellular quantity of Lactate (normalized with the protein content in each sample) in terms of peak area on LC/MS spectra
	OD600	S119					S119 + Asn
		Replicate 1	Replicate 2	Replicate 3	Replicate 4	Replicate 5	Replicate 1	Replicate 2	Replicate 3	Replicate 4	Replicate 5
	0.35	1661811530	1669263600	1251947700	1184879073	1035837680	1921907622	2357056518	1987179957	1820372880	2045199810
	0.7	9.2468e+08	9.07635e+08	8.60762e+08	8.94852e+08	1052516044	2186180134	2135240015	2372960573	2037604785	1939969556

## Sheet: Fig.6D
	Samples	Normalized amount (ATP)	Normalized amount (ADP)	ADP/ATP ratio
	S119-10Asn-0.35OD-1	5.90352e+06	1.98718e+07	3.36609
	S119-10Asn-0.35OD-2	4.15567e+06	2.39332e+07	5.75916
	S119-10Asn-0.35OD-3	3.22735e+06	1.82037e+07	5.64045
	S119-10Asn-0.35OD-4	3.02428e+06	1.87839e+07	6.21103
	S119-10Asn-0.35OD-5	2.66166e+06	2.42958e+07	9.12807
	S119-10Asn-0.70OD-1	454216	1.63008e+07	35.8879
	S119-10Asn-0.70OD-2	347666	1.34567e+07	38.7057
	S119-10Asn-0.70OD-3	640997	2.27957e+07	35.5629
	S119-10Asn-0.70OD-4	857492	1.65555e+07	19.3069
	S119-10Asn-0.70OD-5	556096	1.38812e+07	24.9618
	S119-0Asn-0.35OD-1	4.19552e+07	3.4056e+07	0.811723
	S119-0Asn-0.35OD-2	4.51595e+07	3.47266e+07	0.768977
	S119-0Asn-0.35OD-3	3.80801e+07	3.19694e+07	0.83953
	S119-0Asn-0.35OD-4	3.4056e+07	3.01809e+07	0.886214
	S119-0Asn-0.35OD-5	3.90488e+07	2.78707e+07	0.71374
	S119-0Asn-0.70OD-1	2.2073e+06	2.757e+07	12.4903
	S119-0Asn-0.70OD-2	2.10503e+06	2.35644e+07	11.1943
	S119-0Asn-0.70OD-3	2.6462e+06	1.90476e+07	7.19807
	S119-0Asn-0.70OD-4	2.81665e+06	1.91328e+07	6.79274
	S119-0Asn-0.70OD-5	1.87493e+06	1.73005e+07	9.22727
	S119 glnP--10Asn-0.35OD-1	1.49042e+07	2.49135e+07	1.67157
	S119 glnP--10Asn-0.35OD-2	1.50504e+07	2.57902e+07	1.71359
	S119 glnP--10Asn-0.35OD-3	1.66577e+07	2.42559e+07	1.45614
	S119 glnP--10Asn-0.35OD-4	1.56348e+07	2.38906e+07	1.52804
	S119 glnP--10Asn-0.35OD-5	1.35892e+07	2.40368e+07	1.76882
	S119 glnP--10Asn-0.70OD-1	1.91761e+06	1.97933e+07	10.3218
	S119 glnP--10Asn-0.70OD-2	2.03223e+06	1.67957e+07	8.26464
	S119 glnP--10Asn-0.70OD-3	1.22992e+06	1.83826e+07	14.9462
	S119 glnP--10Asn-0.70OD-4	2.3364e+06	1.56054e+07	6.67925
	S119 glnP--10Asn-0.70OD-5	1.34894e+06	1.60022e+07	11.8627
	S119 glnP--0Asn-0.35OD-1	3.23503e+07	2.23283e+07	0.690205
	S119 glnP--0Asn-0.35OD-2	3.75087e+07	3.24977e+07	0.866405
	S119 glnP--0Asn-0.35OD-3	3.50769e+07	3.0508e+07	0.869748
	S119 glnP--0Asn-0.35OD-4	1.93807e+07	4.63516e+07	2.39163
	S119 glnP--0Asn-0.35OD-5	2.00439e+07	4.71622e+07	2.35294
	S119 glnP--0Asn-0.70OD-1	1.92826e+06	1.68984e+07	8.76356
	S119 glnP--0Asn-0.70OD-2	2.73553e+06	1.51416e+07	5.53517
	S119 glnP--0Asn-0.70OD-3	1.74003e+06	1.46815e+07	8.4375
	S119 glnP--0Asn-0.70OD-4	1.74003e+06	1.69821e+07	9.75962
	S119 glnP--0Asn-0.70OD-5	1.70657e+06	1.53508e+07	8.9951
	S119 asnB--10Asn-0.35OD-1	1.45218e+07	3.29398e+07	2.26829
	S119 asnB--10Asn-0.35OD-2	1.51594e+07	3.71901e+07	2.45327
	S119 asnB--10Asn-0.35OD-3	2.13223e+07	4.10862e+07	1.92691
	S119 asnB--10Asn-0.35OD-4	2.05431e+07	3.65525e+07	1.77931
	S119 asnB--10Asn-0.35OD-5	1.79929e+07	3.49233e+07	1.94094
	S119 asnB--10Asn-0.70OD-1	874451	1.5983e+07	18.2778
	S119 asnB--10Asn-0.70OD-2	976470	1.48657e+07	15.2239
	S119 asnB--10Asn-0.70OD-3	1.07363e+06	1.37483e+07	12.8054
	S119 asnB--10Asn-0.70OD-4	1.55458e+06	1.09792e+07	7.0625
	S119 asnB--10Asn-0.70OD-5	1.48171e+06	1.24852e+07	8.42623
	S119 asnB--0Asn-0.35OD-1	2.61459e+07	3.8037e+07	1.45479
	S119 asnB--0Asn-0.35OD-2	2.90829e+07	4.57017e+07	1.57143
	S119 asnB--0Asn-0.35OD-3	2.35672e+07	4.52002e+07	1.91793
	S119 asnB--0Asn-0.35OD-4	2.2421e+07	4.54151e+07	2.02556
	S119 asnB--0Asn-0.35OD-5	2.19912e+07	4.17619e+07	1.89902
	S119 asnB--0Asn-0.70OD-1	5.60077e+06	5.39894e+07	9.63964
	S119 asnB--0Asn-0.70OD-2	4.28888e+06	5.65123e+07	13.1765
	S119 asnB--0Asn-0.70OD-3	6.96313e+06	5.03061e+07	7.22464
	S119 asnB--0Asn-0.70OD-4	3.54716e+06	4.54117e+07	12.8023
	S119 asnB--0Asn-0.70OD-5	3.95082e+06	5.39894e+07	13.6654
