# Supplementary material for: Group A Streptococcal asparagine metabolism regulates bacterial virulence
Source: EMBO Rep. 2025 Apr 14;26(10):2767–91. doi: 10.1038/s44319-025-00447-z (PMC12117059; doi:10.1038/s44319-025-00447-z)
Supplement: Supplementary file 8 — EV Figures Source data [file 44319_2025_447_MOESM8_ESM.zip]

Archive with 6 entries (5 files):
- Fig.EV/
- Fig.EV/Fig.EV2.zip
- Fig.EV/Fig.EV3.zip
- Fig.EV/Fig.EV4.zip
- Fig.EV/Fig.EV5.zip
- Fig.EV/Fig.EV6.zip
